# Supplementary material for: Integrative analysis of single-cell and bulk RNA-sequencing data revealed T cell marker genes based molecular sub-types and a prognostic signature in lung adenocarcinoma
Source: Sci Rep. 2024 Jan 10;14:964. doi: 10.1038/s41598-023-50787-w (PMC10781781; doi:10.1038/s41598-023-50787-w)
Supplement: Supplementary file 4 — Supplementary Table 1. [file 41598_2023_50787_MOESM4_ESM.xls]

## Sheet: Supplementary Table1
Supplementary Table 1. The marker genes of each cluster.
	p_val	avg_log2FC	pct.1	pct.2	p_val_adj	cluster	gene
CXCL14	0	1.82997	0.526	0.201	0	0	CXCL14
GPX2	0	1.65524	0.873	0.345	0	0	GPX2
KRT17	0	1.63912	0.873	0.408	0	0	KRT17
CBR1	0	1.6388	0.853	0.451	0	0	CBR1
CALML3	0	1.59738	0.58	0.141	0	0	CALML3
AKR1C2	0	1.5627	0.797	0.313	0	0	AKR1C2
SFN	0	1.55955	0.887	0.406	0	0	SFN
AKR1C3	0	1.49645	0.688	0.296	0	0	AKR1C3
FXYD3	0	1.49436	0.903	0.437	0	0	FXYD3
AKR1C1	0	1.49418	0.866	0.351	0	0	AKR1C1
KRT5	0	1.46221	0.638	0.189	0	0	KRT5
ALDH3A1	0	1.4554	0.713	0.219	0	0	ALDH3A1
NTRK2	0	1.41367	0.727	0.227	0	0	NTRK2
PERP	0	1.38172	0.949	0.505	0	0	PERP
NDUFA4L2	0	1.28987	0.458	0.134	0	0	NDUFA4L2
DAPL1	0	1.26666	0.426	0.117	0	0	DAPL1
CD9	0	1.26453	0.881	0.519	0	0	CD9
SLC2A1	0	1.262	0.767	0.321	0	0	SLC2A1
TXN	0	1.23279	0.961	0.704	0	0	TXN
SOX2	0	1.23076	0.759	0.29	0	0	SOX2
KRT6A	0	1.22996	0.793	0.342	0	0	KRT6A
ETFB	0	1.22056	0.692	0.346	0	0	ETFB
PTGR1	0	1.19559	0.759	0.321	0	0	PTGR1
NQO1	0	1.18505	0.817	0.374	0	0	NQO1
KRT15	0	1.17254	0.492	0.17	0	0	KRT15
AKR1B10	0	1.09709	0.609	0.207	0	0	AKR1B10
SOST	0	1.09466	0.323	0.09	0	0	SOST
EFNA1	0	1.08914	0.715	0.287	0	0	EFNA1
GCLM	0	1.07863	0.618	0.248	0	0	GCLM
GSTM3	0	1.06848	0.738	0.289	0	0	GSTM3
FABP5	0	1.05935	0.655	0.427	0	0	FABP5
DST	0	1.05744	0.758	0.403	0	0	DST
MIR205HG	0	1.05478	0.649	0.226	0	0	MIR205HG
PTHLH	0	1.04903	0.603	0.22	0	0	PTHLH
PRDX1	0	1.03833	0.891	0.683	0	0	PRDX1
PGD	0	1.02503	0.774	0.416	0	0	PGD
ATP1B3	0	1.02359	0.778	0.422	0	0	ATP1B3
IGFBP2	0	1.02108	0.557	0.214	0	0	IGFBP2
UPK1B	0	1.01886	0.509	0.152	0	0	UPK1B
KRT19	0	1.01528	0.798	0.423	0	0	KRT19
UCHL1	0	0.981233	0.643	0.243	0	0	UCHL1
DSP	0	0.976071	0.821	0.396	0	0	DSP
KRT14	0	0.967324	0.382	0.18	0	0	KRT14
GSTP1	0	0.96649	0.987	0.79	0	0	GSTP1
AL033397.1	0	0.960322	0.402	0.091	0	0	AL033397.1
HSPB1	0	0.936628	0.977	0.769	0	0	HSPB1
TM4SF1	0	0.934999	0.646	0.345	0	0	TM4SF1
TNFSF10	0	0.929504	0.751	0.483	0	0	TNFSF10
NFE2L2	0	0.922045	0.884	0.651	0	0	NFE2L2
KRT16	0	0.909883	0.317	0.15	0	0	KRT16
CA12	0	0.909135	0.531	0.176	0	0	CA12
CLCA2	0	0.898593	0.469	0.145	0	0	CLCA2
ABCC5	0	0.896707	0.535	0.179	0	0	ABCC5
RPL35A	0	0.892061	0.989	0.877	0	0	RPL35A
IGFBP3	0	0.878302	0.31	0.144	0	0	IGFBP3
FXR1	0	0.87336	0.875	0.555	0	0	FXR1
GAPDH	0	0.867348	0.931	0.858	0	0	GAPDH
FAM213A	0	0.856593	0.662	0.331	0	0	FAM213A
PKP1	0	0.855039	0.535	0.176	0	0	PKP1
GPNMB	0	0.843945	0.782	0.472	0	0	GPNMB
BNIP3	0	0.841	0.631	0.321	0	0	BNIP3
TBL1X	0	0.840493	0.647	0.297	0	0	TBL1X
SLC9A3R1	0	0.825729	0.765	0.387	0	0	SLC9A3R1
S100A2	0	0.815423	0.668	0.335	0	0	S100A2
GPC3	0	0.813012	0.443	0.147	0	0	GPC3
DBI	0	0.809994	0.89	0.669	0	0	DBI
RNF168	0	0.803188	0.722	0.385	0	0	RNF168
CBR3	0	0.799858	0.397	0.125	0	0	CBR3
NDRG1	0	0.797621	0.597	0.293	0	0	NDRG1
PRDX2	0	0.777621	0.797	0.467	0	0	PRDX2
MAP3K13	0	0.777167	0.789	0.461	0	0	MAP3K13
FERMT1	0	0.772568	0.537	0.208	0	0	FERMT1
PFN2	0	0.769679	0.52	0.212	0	0	PFN2
MT1X	0	0.767953	0.614	0.333	0	0	MT1X
GPI	0	0.761573	0.698	0.401	0	0	GPI
LIMA1	0	0.761408	0.688	0.393	0	0	LIMA1
LRRC75A-AS1	0	0.754549	0.742	0.456	0	0	LRRC75A-AS1
COA6	0	0.753258	0.731	0.392	0	0	COA6
CDK5RAP2	0	0.744404	0.495	0.232	0	0	CDK5RAP2
DNAJC19	0	0.74419	0.721	0.366	0	0	DNAJC19
EPCAM	0	0.743894	0.766	0.384	0	0	EPCAM
ADGRG1	0	0.74202	0.577	0.248	0	0	ADGRG1
TSPAN7	0	0.739066	0.404	0.106	0	0	TSPAN7
TXNRD1	0	0.734173	0.679	0.362	0	0	TXNRD1
SCN9A	0	0.731922	0.457	0.155	0	0	SCN9A
NDUFB5	0	0.729193	0.649	0.333	0	0	NDUFB5
ME1	0	0.728827	0.561	0.239	0	0	ME1
RPS19	0	0.728298	0.991	0.922	0	0	RPS19
GPC1	0	0.724171	0.45	0.158	0	0	GPC1
TMPRSS4	0	0.722501	0.49	0.188	0	0	TMPRSS4
PDCD10	0	0.713526	0.775	0.483	0	0	PDCD10
TPD52L1	0	0.706811	0.488	0.178	0	0	TPD52L1
RBBP8	0	0.706026	0.495	0.264	0	0	RBBP8
TKT	0	0.701477	0.817	0.489	0	0	TKT
SPINT2	0	0.700707	0.792	0.451	0	0	SPINT2
KLF5	0	0.700463	0.713	0.343	0	0	KLF5
SEPT10	0	0.695728	0.639	0.33	0	0	SEPT10
ACAP2	0	0.693827	0.793	0.535	0	0	ACAP2
RPLP1	0	0.686389	0.995	0.951	0	0	RPLP1
MAP1B	0	0.682774	0.586	0.264	0	0	MAP1B
ADIRF	0	0.680746	0.47	0.205	0	0	ADIRF
RPL31	0	0.677967	0.993	0.929	0	0	RPL31
EHBP1	0	0.676174	0.484	0.201	0	0	EHBP1
LAMTOR4	0	0.675224	0.733	0.474	0	0	LAMTOR4
LYPD3	0	0.674502	0.424	0.16	0	0	LYPD3
TALDO1	0	0.672019	0.822	0.526	0	0	TALDO1
PDLIM1	0	0.671586	0.642	0.328	0	0	PDLIM1
TACSTD2	0	0.671321	0.704	0.341	0	0	TACSTD2
PIGX	0	0.671166	0.495	0.224	0	0	PIGX
G6PD	0	0.669892	0.516	0.217	0	0	G6PD
PTPRZ1	0	0.66947	0.42	0.16	0	0	PTPRZ1
SESN3	0	0.665589	0.503	0.207	0	0	SESN3
YBX3	0	0.663551	0.853	0.552	0	0	YBX3
DMKN	0	0.662288	0.363	0.175	0	0	DMKN
CYP4F3	0	0.658824	0.349	0.088	0	0	CYP4F3
FAM162A	0	0.655766	0.556	0.293	0	0	FAM162A
S100A6	0	0.647804	0.98	0.845	0	0	S100A6
CES1	0	0.637695	0.302	0.07	0	0	CES1
CYP4F11	0	0.636434	0.326	0.078	0	0	CYP4F11
COX5B	0	0.635748	0.937	0.729	0	0	COX5B
HES1	0	0.634305	0.836	0.531	0	0	HES1
PRKCI	0	0.634106	0.528	0.241	0	0	PRKCI
TPI1	0	0.63163	0.971	0.795	0	0	TPI1
MICALL1	0	0.629673	0.452	0.203	0	0	MICALL1
KRT6B	0	0.628012	0.285	0.105	0	0	KRT6B
RNF7	0	0.627712	0.758	0.471	0	0	RNF7
RPL37	0	0.626983	0.986	0.909	0	0	RPL37
LAD1	0	0.626264	0.568	0.264	0	0	LAD1
GSTA1	0	0.624154	0.267	0.092	0	0	GSTA1
SNHG7	0	0.621439	0.492	0.229	0	0	SNHG7
FBXO27	0	0.621021	0.341	0.1	0	0	FBXO27
S100A11	0	0.620849	0.994	0.888	0	0	S100A11
DDR1	0	0.609686	0.472	0.197	0	0	DDR1
PTDSS1	0	0.608641	0.442	0.183	0	0	PTDSS1
SEM1	0	0.602836	0.81	0.548	0	0	SEM1
SOX15	0	0.601199	0.392	0.124	0	0	SOX15
ALDH3A2	0	0.599112	0.467	0.211	0	0	ALDH3A2
PLPP2	0	0.599038	0.514	0.227	0	0	PLPP2
JUP	0	0.598888	0.58	0.274	0	0	JUP
RPL36	0	0.598117	0.977	0.854	0	0	RPL36
AP2M1	0	0.596823	0.777	0.501	0	0	AP2M1
GCLC	0	0.594085	0.414	0.185	0	0	GCLC
STARD7	0	0.591231	0.62	0.361	0	0	STARD7
RPL39	0	0.590183	0.939	0.798	0	0	RPL39
ALG3	0	0.590123	0.6	0.3	0	0	ALG3
PITX1	0	0.589546	0.483	0.22	0	0	PITX1
DSTN	0	0.589296	0.946	0.69	0	0	DSTN
RPL22L1	0	0.586362	0.541	0.276	0	0	RPL22L1
RPS15	0	0.586198	0.981	0.889	0	0	RPS15
TMEM14A	0	0.585205	0.598	0.295	0	0	TMEM14A
SLC25A5	0	0.584862	0.841	0.577	0	0	SLC25A5
PIR	0	0.584476	0.387	0.128	0	0	PIR
NEFL	0	0.584402	0.302	0.108	0	0	NEFL
NCBP2-AS2	0	0.583802	0.479	0.207	0	0	NCBP2-AS2
CLTA	0	0.582768	0.807	0.569	0	0	CLTA
VDAC2	0	0.581849	0.664	0.383	0	0	VDAC2
MZT2B	0	0.581387	0.804	0.522	0	0	MZT2B
TFRC	0	0.579547	0.49	0.253	0	0	TFRC
BEX3	0	0.579022	0.754	0.442	0	0	BEX3
GSTA4	0	0.578562	0.402	0.158	0	0	GSTA4
RPL18	0	0.577765	0.977	0.851	0	0	RPL18
RPS18	0	0.571857	0.951	0.791	0	0	RPS18
MGST1	0	0.571065	0.532	0.31	0	0	MGST1
ANXA2	0	0.568841	0.953	0.77	0	0	ANXA2
RPS7	0	0.566961	0.936	0.749	0	0	RPS7
MIEN1	0	0.56683	0.76	0.48	0	0	MIEN1
RPS5	0	0.565517	0.963	0.789	0	0	RPS5
KRT42P	0	0.565109	0.306	0.09	0	0	KRT42P
NCBP2	0	0.565067	0.579	0.325	0	0	NCBP2
CDKN2A	0	0.562723	0.417	0.161	0	0	CDKN2A
DSG3	0	0.560001	0.438	0.176	0	0	DSG3
ENO2	0	0.557362	0.554	0.327	0	0	ENO2
RPL13A	0	0.556489	0.979	0.886	0	0	RPL13A
NDUFA1	0	0.555859	0.847	0.65	0	0	NDUFA1
NAV1	0	0.555516	0.364	0.14	0	0	NAV1
PRNP	0	0.554767	0.591	0.347	0	0	PRNP
NECTIN1	0	0.55429	0.385	0.147	0	0	NECTIN1
TCEAL4	0	0.553126	0.787	0.525	0	0	TCEAL4
PDCD5	0	0.552631	0.759	0.488	0	0	PDCD5
SPTSSA	0	0.550435	0.615	0.357	0	0	SPTSSA
TRIM29	0	0.548674	0.416	0.16	0	0	TRIM29
HACD3	0	0.54625	0.627	0.359	0	0	HACD3
POLR2H	0	0.545811	0.57	0.291	0	0	POLR2H
ATP5ME	0	0.544538	0.849	0.642	0	0	ATP5ME
KRT8	0	0.544531	0.729	0.4	0	0	KRT8
RAB3B	0	0.540839	0.271	0.081	0	0	RAB3B
SLC35G1	0	0.540719	0.267	0.06	0	0	SLC35G1
RPL7	0	0.539055	0.958	0.801	0	0	RPL7
KLHL24	0	0.537965	0.376	0.139	0	0	KLHL24
OLFM1	0	0.536498	0.312	0.103	0	0	OLFM1
SNRPD2	0	0.536283	0.937	0.728	0	0	SNRPD2
GLTP	0	0.535441	0.598	0.325	0	0	GLTP
SINHCAF	0	0.534691	0.611	0.322	0	0	SINHCAF
PRDX6	0	0.534561	0.753	0.495	0	0	PRDX6
GAS5	0	0.529331	0.737	0.458	0	0	GAS5
SEC62	0	0.528414	0.9	0.696	0	0	SEC62
TBL1XR1	0	0.527582	0.56	0.298	0	0	TBL1XR1
PSMD2	0	0.527083	0.661	0.389	0	0	PSMD2
PLP2	0	0.523779	0.655	0.369	0	0	PLP2
MAGEF1	0	0.522508	0.398	0.157	0	0	MAGEF1
MPC2	0	0.52213	0.573	0.334	0	0	MPC2
ZNF639	0	0.519989	0.426	0.185	0	0	ZNF639
MRPL47	0	0.515442	0.529	0.27	0	0	MRPL47
EPHX1	0	0.515146	0.382	0.165	0	0	EPHX1
C6orf48	0	0.514772	0.507	0.272	0	0	C6orf48
APOL1	0	0.513723	0.388	0.198	0	0	APOL1
STRBP	0	0.513545	0.545	0.294	0	0	STRBP
ASPH	0	0.512368	0.661	0.44	0	0	ASPH
JAG1	0	0.510844	0.375	0.144	0	0	JAG1
RPS27A	0	0.510423	0.982	0.886	0	0	RPS27A
ID1	0	0.507914	0.521	0.279	0	0	ID1
RPLP0	0	0.507875	0.968	0.817	0	0	RPLP0
ITM2B	0	0.507502	0.919	0.774	0	0	ITM2B
TOMM20	0	0.506665	0.803	0.54	0	0	TOMM20
CLU	0	0.5064	0.502	0.252	0	0	CLU
RCN2	0	0.506032	0.523	0.278	0	0	RCN2
EMP2	0	0.504232	0.567	0.313	0	0	EMP2
BMP7	0	0.501571	0.328	0.109	0	0	BMP7
DYNLT3	0	0.500341	0.47	0.237	0	0	DYNLT3
RPL10	0	0.49749	0.977	0.877	0	0	RPL10
PGK1	0	0.496715	0.85	0.646	0	0	PGK1
PTPRF	0	0.494019	0.526	0.262	0	0	PTPRF
S100A10	0	0.492535	0.981	0.807	0	0	S100A10
PPP2R5A	0	0.492148	0.447	0.226	0	0	PPP2R5A
SOD1	0	0.491614	0.83	0.574	0	0	SOD1
RPL7A	0	0.490841	0.911	0.72	0	0	RPL7A
COX7B	0	0.490685	0.864	0.633	0	0	COX7B
RPL12	0	0.490145	0.972	0.842	0	0	RPL12
RPL35	0	0.486638	0.974	0.837	0	0	RPL35
PABPC1	0	0.486435	0.998	0.969	0	0	PABPC1
ICK	0	0.486188	0.446	0.225	0	0	ICK
PRRC2B	0	0.486113	0.496	0.273	0	0	PRRC2B
OSGIN1	0	0.485536	0.296	0.093	0	0	OSGIN1
EIF4A2	0	0.485529	0.592	0.352	0	0	EIF4A2
PKM	0	0.48462	0.901	0.688	0	0	PKM
RPS2	0	0.484486	0.989	0.913	0	0	RPS2
CREG1	0	0.484169	0.579	0.352	0	0	CREG1
DIAPH2	0	0.482579	0.494	0.286	0	0	DIAPH2
AL035661.1	0	0.481596	0.277	0.077	0	0	AL035661.1
NACA	0	0.481162	0.941	0.772	0	0	NACA
C12orf75	0	0.480234	0.498	0.244	0	0	C12orf75
NDUFB9	0	0.480072	0.828	0.559	0	0	NDUFB9
HK1	0	0.479917	0.531	0.281	0	0	HK1
STOML2	0	0.479719	0.644	0.38	0	0	STOML2
WDR66	0	0.478701	0.331	0.12	0	0	WDR66
IMPA2	0	0.477897	0.392	0.18	0	0	IMPA2
FADS1	0	0.476187	0.464	0.246	0	0	FADS1
PAWR	0	0.475199	0.43	0.214	0	0	PAWR
ATP5MC3	0	0.474789	0.825	0.606	0	0	ATP5MC3
SOX4	0	0.474585	0.809	0.545	0	0	SOX4
DANCR	0	0.474012	0.417	0.2	0	0	DANCR
SLC25A6	0	0.470801	0.861	0.67	0	0	SLC25A6
RAB18	0	0.469417	0.5	0.267	0	0	RAB18
DCUN1D1	0	0.466839	0.484	0.245	0	0	DCUN1D1
ITGA6	0	0.466683	0.421	0.193	0	0	ITGA6
MRPS26	0	0.465547	0.484	0.247	0	0	MRPS26
MDK	0	0.465323	0.594	0.326	0	0	MDK
CSTA	0	0.464652	0.679	0.408	0	0	CSTA
ABLIM1	0	0.464454	0.403	0.194	0	0	ABLIM1
CD46	0	0.463641	0.676	0.437	0	0	CD46
CXADR	0	0.463556	0.315	0.135	0	0	CXADR
RPS3	0	0.462516	0.985	0.884	0	0	RPS3
C1D	0	0.458032	0.566	0.346	0	0	C1D
DSC3	0	0.457745	0.314	0.125	0	0	DSC3
RPL8	0	0.457658	0.981	0.868	0	0	RPL8
NIFK	0	0.453244	0.684	0.429	0	0	NIFK
A4GALT	0	0.452458	0.304	0.106	0	0	A4GALT
NMRAL2P	0	0.451972	0.25	0.064	0	0	NMRAL2P
RPS4X	0	0.451069	0.905	0.714	0	0	RPS4X
STON2	0	0.450164	0.293	0.1	0	0	STON2
PTN	0	0.450089	0.359	0.151	0	0	PTN
RPL21	0	0.450042	0.987	0.929	0	0	RPL21
EPHB3	0	0.449934	0.311	0.11	0	0	EPHB3
TRIM16L	0	0.449083	0.29	0.091	0	0	TRIM16L
PCYOX1	0	0.449075	0.472	0.251	0	0	PCYOX1
ARL4D	0	0.448575	0.336	0.142	0	0	ARL4D
RPL3	0	0.446696	0.949	0.804	0	0	RPL3
AC245041.2	0	0.444605	0.261	0.081	0	0	AC245041.2
CAV2	0	0.444194	0.463	0.231	0	0	CAV2
COX6B1	0	0.443931	0.903	0.725	0	0	COX6B1
MYNN	0	0.443757	0.402	0.176	0	0	MYNN
CEBPD	0	0.44346	0.74	0.492	0	0	CEBPD
FGFBP1	0	0.44319	0.294	0.126	0	0	FGFBP1
SLC6A8	0	0.441755	0.272	0.115	0	0	SLC6A8
MIR4458HG	0	0.441666	0.349	0.163	0	0	MIR4458HG
KTN1	0	0.440938	0.93	0.757	0	0	KTN1
ATP6V1G1	0	0.438201	0.867	0.667	0	0	ATP6V1G1
PCYT1A	0	0.438101	0.402	0.196	0	0	PCYT1A
YWHAZ	0	0.437686	0.875	0.664	0	0	YWHAZ
RPL10A	0	0.436694	0.881	0.654	0	0	RPL10A
TCTEX1D2	0	0.435726	0.316	0.122	0	0	TCTEX1D2
SLC44A1	0	0.434439	0.444	0.235	0	0	SLC44A1
VPS36	0	0.434312	0.535	0.328	0	0	VPS36
UBAP2	0	0.433707	0.534	0.304	0	0	UBAP2
RTL8A	0	0.433017	0.398	0.197	0	0	RTL8A
KCNMB2-AS1	0	0.432828	0.265	0.087	0	0	KCNMB2-AS1
DCAF6	0	0.432489	0.448	0.245	0	0	DCAF6
H1FX	0	0.432358	0.638	0.412	0	0	H1FX
ADSS	0	0.431391	0.57	0.338	0	0	ADSS
NAA20	0	0.431273	0.458	0.238	0	0	NAA20
MAGEA11	0	0.430947	0.273	0.119	0	0	MAGEA11
EEF1AKMT4	0	0.429751	0.352	0.153	0	0	EEF1AKMT4
BCL11A	0	0.429444	0.327	0.149	0	0	BCL11A
PRKX	0	0.428984	0.348	0.149	0	0	PRKX
C9orf78	0	0.428466	0.663	0.425	0	0	C9orf78
EIF4G1	0	0.427627	0.6	0.367	0	0	EIF4G1
RPS28	0	0.425155	0.95	0.836	0	0	RPS28
RPL18A	0	0.424754	0.962	0.826	0	0	RPL18A
WASF2	0	0.424625	0.705	0.488	0	0	WASF2
NUDT14	0	0.424102	0.381	0.187	0	0	NUDT14
NRCAM	0	0.423882	0.27	0.084	0	0	NRCAM
HTATIP2	0	0.422302	0.454	0.232	0	0	HTATIP2
RPS16	0	0.422167	0.988	0.913	0	0	RPS16
IGSF3	0	0.422009	0.293	0.107	0	0	IGSF3
GLO1	0	0.420953	0.736	0.499	0	0	GLO1
COX5A	0	0.420886	0.824	0.601	0	0	COX5A
SVIL	0	0.419644	0.451	0.233	0	0	SVIL
UQCRH	0	0.418073	0.873	0.647	0	0	UQCRH
SAMD12	0	0.417959	0.33	0.139	0	0	SAMD12
MRPL41	0	0.416833	0.646	0.415	0	0	MRPL41
NFE2L1	0	0.416649	0.552	0.342	0	0	NFE2L1
UBAC1	0	0.416491	0.5	0.288	0	0	UBAC1
C1QBP	0	0.416295	0.547	0.327	0	0	C1QBP
HINT1	0	0.415799	0.9	0.669	0	0	HINT1
PSMD11	0	0.415132	0.574	0.344	0	0	PSMD11
MLF2	0	0.413893	0.599	0.362	0	0	MLF2
DLG1	0	0.411576	0.377	0.176	0	0	DLG1
CBX1	0	0.411464	0.686	0.428	0	0	CBX1
PLEKHA1	0	0.410963	0.351	0.16	0	0	PLEKHA1
ATP1A1	0	0.407333	0.607	0.401	0	0	ATP1A1
RPL19	0	0.405855	0.972	0.854	0	0	RPL19
KRT10	0	0.404895	0.783	0.527	0	0	KRT10
FAM84A	0	0.404048	0.258	0.088	0	0	FAM84A
WDR72	0	0.403146	0.264	0.093	0	0	WDR72
CEBPZOS	0	0.402665	0.529	0.308	0	0	CEBPZOS
BTF3	0	0.402542	0.886	0.678	0	0	BTF3
RIT1	0	0.402219	0.395	0.189	0	0	RIT1
CEBPG	0	0.399623	0.424	0.227	0	0	CEBPG
ESF1	0	0.399159	0.591	0.376	0	0	ESF1
SF3B6	0	0.398507	0.727	0.484	0	0	SF3B6
TP63	0	0.398225	0.289	0.097	0	0	TP63
PDCL3	0	0.398164	0.534	0.312	0	0	PDCL3
RPS6	0	0.397589	0.981	0.898	0	0	RPS6
RPS27	0	0.396512	0.995	0.961	0	0	RPS27
NIPSNAP1	0	0.396049	0.411	0.203	0	0	NIPSNAP1
RPL26	0	0.394625	0.83	0.63	0	0	RPL26
LDHB	0	0.394359	0.808	0.561	0	0	LDHB
ATP1B1	0	0.393431	0.643	0.369	0	0	ATP1B1
VSNL1	0	0.393033	0.351	0.142	0	0	VSNL1
C9orf3	0	0.392894	0.329	0.148	0	0	C9orf3
EIF3K	0	0.390656	0.772	0.566	0	0	EIF3K
ADI1	0	0.390254	0.552	0.339	0	0	ADI1
GSTM4	0	0.390167	0.323	0.131	0	0	GSTM4
ZC3H8	0	0.388837	0.409	0.21	0	0	ZC3H8
SYPL1	0	0.388373	0.489	0.276	0	0	SYPL1
SDC1	0	0.387988	0.518	0.274	0	0	SDC1
SQSTM1	0	0.387922	0.746	0.55	0	0	SQSTM1
BAG1	0	0.386956	0.451	0.255	0	0	BAG1
CSNK2A1	0	0.386071	0.642	0.411	0	0	CSNK2A1
CCDC91	0	0.385095	0.451	0.251	0	0	CCDC91
SNRPG	0	0.384486	0.791	0.551	0	0	SNRPG
BCAP31	0	0.382396	0.697	0.476	0	0	BCAP31
POLR1D	0	0.381959	0.557	0.342	0	0	POLR1D
FTH1	0	0.380456	0.961	0.926	0	0	FTH1
TSPO	0	0.380243	0.762	0.551	0	0	TSPO
C20orf24	0	0.379429	0.404	0.223	0	0	C20orf24
PSMB5	0	0.379293	0.702	0.454	0	0	PSMB5
NAXE	0	0.378699	0.563	0.335	0	0	NAXE
PARD3	0	0.378681	0.337	0.159	0	0	PARD3
ATP5MF	0	0.378569	0.888	0.704	0	0	ATP5MF
SET	0	0.37734	0.903	0.69	0	0	SET
MIF	0	0.37691	0.464	0.262	0	0	MIF
RPL6	0	0.375777	0.975	0.868	0	0	RPL6
NMRK1	0	0.375226	0.313	0.139	0	0	NMRK1
RHOV	0	0.375042	0.263	0.115	0	0	RHOV
ACTL6A	0	0.37501	0.388	0.193	0	0	ACTL6A
F11R	0	0.374853	0.45	0.243	0	0	F11R
EPS8	0	0.374665	0.44	0.248	0	0	EPS8
CLDN1	0	0.374471	0.376	0.195	0	0	CLDN1
S100A16	0	0.374314	0.578	0.343	0	0	S100A16
MRPL36	0	0.373853	0.543	0.324	0	0	MRPL36
AHCY	0	0.373227	0.462	0.255	0	0	AHCY
PAK2	0	0.37195	0.776	0.571	0	0	PAK2
FADS2	0	0.371032	0.32	0.157	0	0	FADS2
METTL5	0	0.370981	0.513	0.298	0	0	METTL5
ST13	0	0.369808	0.809	0.6	0	0	ST13
EMC4	0	0.369688	0.632	0.421	0	0	EMC4
C16orf74	0	0.368147	0.26	0.099	0	0	C16orf74
SMYD3	0	0.367941	0.311	0.136	0	0	SMYD3
TRIM16	0	0.367579	0.296	0.117	0	0	TRIM16
CYP2S1	0	0.367392	0.257	0.09	0	0	CYP2S1
UQCR10	0	0.367048	0.883	0.695	0	0	UQCR10
CLDN4	0	0.36622	0.633	0.349	0	0	CLDN4
GAMT	0	0.365746	0.278	0.112	0	0	GAMT
CNTNAP2	0	0.365735	0.26	0.106	0	0	CNTNAP2
TRIM2	0	0.365429	0.322	0.149	0	0	TRIM2
ARPC5L	0	0.36417	0.664	0.44	0	0	ARPC5L
TMEM134	0	0.363975	0.414	0.22	0	0	TMEM134
KRTCAP3	0	0.361417	0.332	0.16	0	0	KRTCAP3
UBXN4	0	0.361047	0.864	0.674	0	0	UBXN4
PARL	0	0.360834	0.369	0.173	0	0	PARL
RPL29	0	0.358228	0.94	0.774	0	0	RPL29
RPL23	0	0.358204	0.973	0.88	0	0	RPL23
BLVRB	0	0.357928	0.618	0.4	0	0	BLVRB
RPL27	0	0.357306	0.961	0.838	0	0	RPL27
PRPF4	0	0.357231	0.591	0.374	0	0	PRPF4
NT5C	0	0.356363	0.378	0.197	0	0	NT5C
FSCN1	0	0.355296	0.401	0.213	0	0	FSCN1
EBPL	0	0.354401	0.348	0.168	0	0	EBPL
AC024293.1	0	0.353809	0.51	0.3	0	0	AC024293.1
YWHAE	0	0.353782	0.828	0.631	0	0	YWHAE
RIOK1	0	0.353467	0.365	0.189	0	0	RIOK1
MAOA	0	0.353125	0.274	0.124	0	0	MAOA
LAMP2	0	0.352987	0.602	0.392	0	0	LAMP2
FYTTD1	0	0.351403	0.451	0.259	0	0	FYTTD1
LSG1	0	0.350164	0.432	0.242	0	0	LSG1
SMIM26	0	0.349902	0.474	0.277	0	0	SMIM26
KEAP1	0	0.348563	0.33	0.16	0	0	KEAP1
BICD2	0	0.348107	0.351	0.177	0	0	BICD2
DDX18	0	0.347286	0.77	0.546	0	0	DDX18
CHD6	0	0.346336	0.401	0.213	0	0	CHD6
HMGA1	0	0.346198	0.597	0.358	0	0	HMGA1
SUCLG1	0	0.344802	0.863	0.651	0	0	SUCLG1
BCL7A	0	0.344782	0.32	0.159	0	0	BCL7A
NDUFA10	0	0.341718	0.689	0.469	0	0	NDUFA10
PSMB7	0	0.340093	0.648	0.419	0	0	PSMB7
DGUOK	0	0.339063	0.482	0.286	0	0	DGUOK
PTMS	0	0.338578	0.634	0.41	0	0	PTMS
ABCF3	0	0.338366	0.326	0.156	0	0	ABCF3
CCT4	0	0.337007	0.598	0.374	0	0	CCT4
TSTD1	0	0.336554	0.524	0.302	0	0	TSTD1
MNAT1	0	0.3353	0.458	0.265	0	0	MNAT1
COX7A2L	0	0.334158	0.524	0.322	0	0	COX7A2L
RPL15	0	0.33257	0.975	0.884	0	0	RPL15
OLA1	0	0.332236	0.526	0.319	0	0	OLA1
YWHAQ	0	0.332041	0.581	0.37	0	0	YWHAQ
TRAPPC6A	0	0.328564	0.309	0.142	0	0	TRAPPC6A
SLCO3A1	0	0.32826	0.336	0.155	0	0	SLCO3A1
COPZ2	0	0.326571	0.28	0.113	0	0	COPZ2
FKBP1A	0	0.32518	0.705	0.496	0	0	FKBP1A
EPN2	0	0.324619	0.318	0.155	0	0	EPN2
PRPSAP2	0	0.322974	0.288	0.123	0	0	PRPSAP2
ATP5MC1	0	0.321228	0.651	0.426	0	0	ATP5MC1
SIAH2	0	0.316822	0.355	0.183	0	0	SIAH2
SMAD1	0	0.316111	0.308	0.151	0	0	SMAD1
RPL13	0	0.314364	0.982	0.905	0	0	RPL13
NOTCH3	0	0.314223	0.271	0.116	0	0	NOTCH3
RBM19	0	0.312981	0.297	0.141	0	0	RBM19
MANBAL	0	0.312185	0.329	0.168	0	0	MANBAL
ECE1	0	0.311883	0.417	0.221	0	0	ECE1
RPS11	0	0.311407	0.95	0.826	0	0	RPS11
ADM	0	0.309017	0.607	0.368	0	0	ADM
EHMT1	0	0.30739	0.337	0.172	0	0	EHMT1
LMNA	0	0.305221	0.752	0.502	0	0	LMNA
GSR	0	0.303004	0.299	0.144	0	0	GSR
EIF2B5	0	0.30139	0.279	0.13	0	0	EIF2B5
B3GNT5	0	0.300794	0.334	0.164	0	0	B3GNT5
MT-CO1	0	0.30003	0.997	0.974	0	0	MT-CO1
HMGB3	0	0.295721	0.585	0.352	0	0	HMGB3
ZDHHC3	0	0.294452	0.417	0.226	0	0	ZDHHC3
WNT5A	0	0.283295	0.365	0.159	0	0	WNT5A
EIF1	0	0.277238	0.984	0.917	0	0	EIF1
ELF3	0	0.261183	0.454	0.242	0	0	ELF3
SPARCL1	0	0.252752	0.431	0.181	0	0	SPARCL1
C15orf40	5.48519e-308	0.33917	0.356	0.19	1.61961e-303	0	C15orf40
FAM89A	7.07829e-308	0.309293	0.293	0.141	2.09001e-303	0	FAM89A
NECTIN4	7.54562e-308	0.283194	0.305	0.147	2.228e-303	0	NECTIN4
SUMO2	1.59382e-305	0.328999	0.873	0.675	4.70607e-301	0	SUMO2
MPZL2	2.46468e-304	0.309567	0.347	0.181	7.27746e-300	0	MPZL2
IDH3B	2.5464e-304	0.315171	0.36	0.193	7.51875e-300	0	IDH3B
SNU13	7.9201e-304	0.343964	0.703	0.49	2.33857e-299	0	SNU13
RBMX2	1.10086e-302	0.332347	0.456	0.27	3.25052e-298	0	RBMX2
TXN2	7.68964e-302	0.337365	0.65	0.442	2.27052e-297	0	TXN2
MPLKIP	1.06396e-301	0.323584	0.443	0.258	3.14156e-297	0	MPLKIP
RPL23A	1.08839e-300	0.344889	0.87	0.702	3.2137e-296	0	RPL23A
ACBD3	2.75476e-300	0.343716	0.695	0.482	8.13397e-296	0	ACBD3
BEX2	1.27762e-299	0.34609	0.264	0.122	3.77244e-295	0	BEX2
RPL24	1.45054e-299	0.361865	0.924	0.774	4.283e-295	0	RPL24
KRI1	6.54796e-299	0.273461	0.313	0.157	1.93342e-294	0	KRI1
CCDC58	8.65053e-299	0.331318	0.381	0.21	2.55424e-294	0	CCDC58
STMP1	9.22655e-299	0.339907	0.613	0.408	2.72432e-294	0	STMP1
RPS24	2.00764e-298	0.315435	0.963	0.85	5.92795e-294	0	RPS24
SCAND1	2.22848e-298	0.34122	0.595	0.392	6.58003e-294	0	SCAND1
RPL5	5.64296e-298	0.283125	0.971	0.863	1.6662e-293	0	RPL5
ZNF706	1.30744e-297	0.3478	0.61	0.405	3.86048e-293	0	ZNF706
SCPEP1	2.60618e-297	0.325948	0.42	0.237	7.69526e-293	0	SCPEP1
PRRG4	1.28113e-296	0.357572	0.347	0.185	3.7828e-292	0	PRRG4
ERP29	1.8306e-296	0.36437	0.612	0.413	5.40523e-292	0	ERP29
LAGE3	1.99324e-296	0.326007	0.496	0.299	5.88544e-292	0	LAGE3
RAB25	1.141e-295	0.313288	0.361	0.193	3.36904e-291	0	RAB25
MT-CO2	1.99113e-295	0.28211	0.991	0.962	5.87921e-291	0	MT-CO2
C15orf61	5.2514e-295	0.284198	0.309	0.156	1.55058e-290	0	C15orf61
POLR2J	2.35416e-292	0.315417	0.612	0.406	6.95114e-288	0	POLR2J
PSMD7	2.69437e-292	0.339703	0.657	0.449	7.95567e-288	0	PSMD7
CDH1	3.8968e-292	0.287948	0.271	0.128	1.15061e-287	0	CDH1
NDUFS6	2.94942e-291	0.338424	0.719	0.504	8.70876e-287	0	NDUFS6
COX6A1	2.10559e-289	0.343281	0.765	0.557	6.21716e-285	0	COX6A1
IGF2BP2	9.48735e-289	0.300241	0.299	0.148	2.80133e-284	0	IGF2BP2
COX6C	4.63338e-288	0.354814	0.872	0.684	1.3681e-283	0	COX6C
RPL4	5.10604e-288	0.338605	0.86	0.671	1.50766e-283	0	RPL4
KRAS	7.50815e-288	0.301085	0.476	0.286	2.21693e-283	0	KRAS
NPM3	8.47307e-288	0.294495	0.375	0.206	2.50184e-283	0	NPM3
EAPP	1.25071e-287	0.327914	0.553	0.352	3.69299e-283	0	EAPP
HILPDA	1.50798e-286	0.463728	0.406	0.235	4.45261e-282	0	HILPDA
ADD3	5.68704e-286	0.313025	0.486	0.295	1.67921e-281	0	ADD3
DNPH1	6.96692e-285	0.308166	0.515	0.32	2.05712e-280	0	DNPH1
HDGFL3	8.88583e-285	0.311419	0.367	0.2	2.62372e-280	0	HDGFL3
SYNE2	1.77181e-284	0.267801	0.524	0.321	5.23163e-280	0	SYNE2
ATP5F1D	3.06716e-284	0.309058	0.64	0.435	9.0564e-280	0	ATP5F1D
MT-ND4	3.12548e-284	0.287326	0.994	0.973	9.22862e-280	0	MT-ND4
SLC3A2	1.01762e-283	0.341408	0.597	0.388	3.00473e-279	0	SLC3A2
TDP2	4.73517e-283	0.301815	0.253	0.119	1.39816e-278	0	TDP2
OCIAD2	5.36753e-283	0.285508	0.43	0.245	1.58487e-278	0	OCIAD2
IGF2BP3	7.43564e-283	0.276249	0.256	0.12	2.19552e-278	0	IGF2BP3
RTL8C	1.49123e-282	0.345984	0.407	0.236	4.40317e-278	0	RTL8C
RPS10	5.09094e-282	0.271088	0.461	0.278	1.5032e-277	0	RPS10
PSMA4	1.09751e-281	0.322911	0.852	0.646	3.24061e-277	0	PSMA4
SLC1A5	1.49131e-280	0.303719	0.36	0.197	4.4034e-276	0	SLC1A5
STAMBP	2.62209e-280	0.31303	0.39	0.223	7.74225e-276	0	STAMBP
SNRPE	6.04286e-280	0.309916	0.711	0.484	1.78428e-275	0	SNRPE
SYNGR2	7.35639e-280	0.304611	0.729	0.507	2.17212e-275	0	SYNGR2
TMEM54	1.3848e-279	0.329432	0.358	0.197	4.08889e-275	0	TMEM54
IGFBP5	4.74823e-279	0.296526	0.275	0.13	1.40201e-274	0	IGFBP5
FAM210B	1.02177e-278	0.310892	0.397	0.228	3.01699e-274	0	FAM210B
MORC4	1.10506e-277	0.329644	0.303	0.156	3.26293e-273	0	MORC4
SENP2	1.83612e-277	0.288644	0.281	0.139	5.42153e-273	0	SENP2
ATP5F1B	2.38792e-277	0.299486	0.748	0.535	7.05082e-273	0	ATP5F1B
CPNE3	1.21472e-276	0.370344	0.605	0.406	3.5867e-272	0	CPNE3
ATP5MPL	2.42217e-276	0.32409	0.868	0.688	7.15193e-272	0	ATP5MPL
AP1S1	5.11877e-276	0.307342	0.362	0.201	1.51142e-271	0	AP1S1
TMEM41A	8.59912e-276	0.276862	0.347	0.188	2.53906e-271	0	TMEM41A
ARPC1A	1.68163e-275	0.313536	0.426	0.252	4.96536e-271	0	ARPC1A
TCEAL9	3.69723e-275	0.367022	0.66	0.444	1.09168e-270	0	TCEAL9
COX14	2.71299e-274	0.332732	0.594	0.398	8.01065e-270	0	COX14
ODC1	2.88908e-274	0.418575	0.323	0.172	8.5306e-270	0	ODC1
STRAP	1.45077e-272	0.290175	0.457	0.276	4.28369e-268	0	STRAP
NDUFB7	4.92036e-272	0.317088	0.631	0.432	1.45284e-267	0	NDUFB7
SNHG8	1.9855e-271	0.293229	0.629	0.421	5.86257e-267	0	SNHG8
MRPS12	2.69186e-271	0.319097	0.461	0.281	7.94825e-267	0	MRPS12
EIF6	4.12061e-271	0.320729	0.583	0.383	1.21669e-266	0	EIF6
RPL37A	5.07647e-271	0.281375	0.947	0.839	1.49893e-266	0	RPL37A
IMP3	9.35165e-271	0.311279	0.452	0.274	2.76126e-266	0	IMP3
MFF	1.01923e-270	0.319002	0.499	0.315	3.00947e-266	0	MFF
BOLA3	1.16313e-270	0.331744	0.492	0.309	3.43438e-266	0	BOLA3
UGDH	2.91932e-270	0.291583	0.294	0.15	8.61987e-266	0	UGDH
ROMO1	4.009e-270	0.326348	0.842	0.643	1.18374e-265	0	ROMO1
HDAC1	4.73193e-270	0.326841	0.416	0.245	1.3972e-265	0	HDAC1
TOMM22	1.14803e-269	0.276502	0.405	0.235	3.38978e-265	0	TOMM22
ENAH	3.34302e-269	0.329254	0.502	0.309	9.87093e-265	0	ENAH
SRPK1	1.10904e-268	0.289791	0.52	0.327	3.27465e-264	0	SRPK1
DHX36	1.16684e-268	0.330285	0.64	0.443	3.44533e-264	0	DHX36
TMEM147	4.25317e-268	0.345515	0.613	0.419	1.25583e-263	0	TMEM147
LRRC75A	2.01475e-267	0.403737	0.3	0.156	5.94896e-263	0	LRRC75A
MDH1	5.22915e-266	0.310488	0.54	0.343	1.54401e-261	0	MDH1
PRDX5	7.30138e-266	0.251465	0.775	0.558	2.15588e-261	0	PRDX5
AC116533.1	8.44259e-266	0.256924	0.352	0.195	2.49284e-261	0	AC116533.1
MRPS33	2.43088e-265	0.306172	0.56	0.364	7.17765e-261	0	MRPS33
RAB10	3.27099e-265	0.320356	0.58	0.39	9.65826e-261	0	RAB10
NUDT2	5.04066e-265	0.297156	0.304	0.158	1.48836e-260	0	NUDT2
XPA	5.20036e-265	0.369253	0.414	0.245	1.53551e-260	0	XPA
LSM7	1.88641e-264	0.292099	0.595	0.393	5.57001e-260	0	LSM7
COBLL1	2.42041e-264	0.266915	0.284	0.142	7.14675e-260	0	COBLL1
PDIA3	8.90839e-264	0.314595	0.961	0.833	2.63038e-259	0	PDIA3
TP53TG1	4.27096e-263	0.2869	0.313	0.165	1.26109e-258	0	TP53TG1
SWI5	2.37627e-262	0.277219	0.328	0.177	7.01642e-258	0	SWI5
PSMB4	7.34724e-262	0.298347	0.746	0.532	2.16942e-257	0	PSMB4
SUDS3	9.85073e-262	0.295218	0.507	0.323	2.90862e-257	0	SUDS3
BIK	1.56213e-261	0.318671	0.268	0.131	4.61251e-257	0	BIK
MRPL24	1.57504e-261	0.296512	0.426	0.254	4.65063e-257	0	MRPL24
COMMD2	2.46318e-261	0.304926	0.354	0.199	7.27302e-257	0	COMMD2
PHLDB2	3.78895e-261	0.282898	0.251	0.12	1.11876e-256	0	PHLDB2
RPS8	1.36562e-260	0.266253	0.969	0.853	4.03227e-256	0	RPS8
WWTR1	2.28467e-260	0.292574	0.301	0.156	6.74594e-256	0	WWTR1
AFG3L2	7.67901e-260	0.303738	0.631	0.426	2.26738e-255	0	AFG3L2
PPCS	2.88515e-259	0.318526	0.635	0.438	8.51898e-255	0	PPCS
TXNDC17	5.02659e-259	0.255345	0.745	0.527	1.4842e-254	0	TXNDC17
DDT	5.7396e-259	0.330889	0.58	0.386	1.69473e-254	0	DDT
ARL4A	5.98802e-259	0.330809	0.494	0.31	1.76808e-254	0	ARL4A
DYNC1H1	3.5208e-258	0.307682	0.576	0.385	1.03959e-253	0	DYNC1H1
NENF	5.78394e-257	0.305807	0.626	0.424	1.70782e-252	0	NENF
ZNF770	1.04225e-256	0.280832	0.315	0.169	3.07745e-252	0	ZNF770
GPX4	3.1008e-256	0.3279	0.826	0.634	9.15575e-252	0	GPX4
SCAMP1	3.62124e-255	0.289934	0.338	0.187	1.06924e-250	0	SCAMP1
KDM5B	9.49649e-255	0.301428	0.404	0.236	2.80403e-250	0	KDM5B
RHBDD2	1.18928e-254	0.313132	0.376	0.218	3.51159e-250	0	RHBDD2
TMTC3	1.35324e-254	0.284974	0.293	0.152	3.99571e-250	0	TMTC3
TOMM7	5.91602e-253	0.294917	0.792	0.588	1.74682e-248	0	TOMM7
CLSTN1	1.72066e-252	0.302932	0.348	0.195	5.08058e-248	0	CLSTN1
ANAPC16	5.40576e-252	0.272761	0.709	0.505	1.59616e-247	0	ANAPC16
ATP5MC2	3.08442e-251	0.294265	0.697	0.504	9.10737e-247	0	ATP5MC2
TIMM13	6.54217e-251	0.298537	0.592	0.399	1.93171e-246	0	TIMM13
CORO2A	6.94089e-251	0.260897	0.275	0.139	2.04944e-246	0	CORO2A
USP40	1.63313e-250	0.307846	0.269	0.136	4.82215e-246	0	USP40
MXI1	1.92344e-250	0.291692	0.368	0.208	5.67934e-246	0	MXI1
PHB2	2.93721e-250	0.282626	0.487	0.307	8.6727e-246	0	PHB2
EIF2S2	3.86527e-250	0.315425	0.897	0.727	1.1413e-245	0	EIF2S2
LMO4	4.72464e-250	0.403799	0.617	0.438	1.39504e-245	0	LMO4
PDCD6	2.34341e-249	0.274379	0.54	0.353	6.91938e-245	0	PDCD6
CTAGE5	2.37453e-249	0.292091	0.383	0.224	7.01127e-245	0	CTAGE5
AKR1B1	7.36475e-249	0.278204	0.518	0.32	2.17459e-244	0	AKR1B1
PCBP1	1.67997e-248	0.30534	0.763	0.583	4.96046e-244	0	PCBP1
TMEM189	1.98248e-248	0.264174	0.261	0.131	5.85366e-244	0	TMEM189
EIF5B	2.42554e-247	0.301278	0.872	0.682	7.16189e-243	0	EIF5B
CYC1	3.90738e-247	0.275489	0.588	0.393	1.15373e-242	0	CYC1
MDH2	1.2575e-246	0.274449	0.563	0.373	3.71303e-242	0	MDH2
REL	8.36784e-245	0.33602	0.52	0.333	2.47077e-240	0	REL
HEBP2	1.25334e-244	0.271093	0.772	0.563	3.70074e-240	0	HEBP2
MEA1	2.84723e-244	0.269964	0.522	0.338	8.40702e-240	0	MEA1
VBP1	6.00045e-244	0.261631	0.456	0.281	1.77175e-239	0	VBP1
ENSA	7.94335e-244	0.267962	0.604	0.407	2.34543e-239	0	ENSA
PDHA1	9.98664e-244	0.268118	0.415	0.249	2.94876e-239	0	PDHA1
UXS1	1.39606e-243	0.299072	0.381	0.225	4.12215e-239	0	UXS1
SMAD5	6.16747e-243	0.322327	0.35	0.2	1.82107e-238	0	SMAD5
GHITM	1.30768e-242	0.284166	0.585	0.402	3.86118e-238	0	GHITM
C19orf24	2.21216e-242	0.287233	0.491	0.316	6.53185e-238	0	C19orf24
MRPL57	4.83309e-242	0.301843	0.642	0.451	1.42707e-237	0	MRPL57
MRPS18B	1.80277e-241	0.306553	0.661	0.462	5.32304e-237	0	MRPS18B
EXOSC7	3.15706e-240	0.273296	0.294	0.157	9.32186e-236	0	EXOSC7
RPL14	3.78606e-240	0.268112	0.964	0.856	1.11791e-235	0	RPL14
ATXN7L3B	6.2241e-240	0.303064	0.39	0.234	1.83779e-235	0	ATXN7L3B
SQLE	1.66479e-239	0.344998	0.431	0.263	4.91563e-235	0	SQLE
SAT2	2.08108e-239	0.253571	0.298	0.158	6.14481e-235	0	SAT2
MT-CYB	4.18468e-238	0.280158	0.988	0.949	1.23561e-233	0	MT-CYB
NDUFA8	8.26132e-238	0.269046	0.4	0.241	2.43932e-233	0	NDUFA8
FAHD1	1.16693e-237	0.263889	0.312	0.171	3.44558e-233	0	FAHD1
DVL2	7.29005e-237	0.252645	0.255	0.127	2.15253e-232	0	DVL2
CUX1	2.27836e-236	0.301873	0.389	0.232	6.72731e-232	0	CUX1
MAPKAP1	1.5805e-235	0.288264	0.507	0.331	4.66673e-231	0	MAPKAP1
PEBP1	2.09027e-235	0.308344	0.786	0.595	6.17194e-231	0	PEBP1
COA3	2.97394e-235	0.265937	0.545	0.358	8.78117e-231	0	COA3
TAX1BP3	3.02673e-235	0.308727	0.321	0.18	8.93702e-231	0	TAX1BP3
RPL27A	3.41414e-235	0.253597	0.977	0.903	1.00809e-230	0	RPL27A
TLK1	3.94951e-235	0.30623	0.416	0.257	1.16617e-230	0	TLK1
BAD	6.15048e-235	0.271079	0.357	0.207	1.81605e-230	0	BAD
C2orf49	8.59636e-234	0.269899	0.421	0.257	2.53825e-229	0	C2orf49
ECI1	1.01049e-233	0.274592	0.401	0.242	2.98368e-229	0	ECI1
POLR2B	2.74592e-233	0.319549	0.421	0.264	8.10789e-229	0	POLR2B
PSMB6	7.68513e-233	0.301064	0.753	0.557	2.26919e-228	0	PSMB6
NAE1	1.3899e-231	0.250431	0.368	0.215	4.10396e-227	0	NAE1
SMIM7	1.46089e-231	0.275911	0.463	0.296	4.31358e-227	0	SMIM7
EGLN3	1.65559e-231	0.423799	0.273	0.142	4.88847e-227	0	EGLN3
PRPF40A	1.976e-231	0.291477	0.864	0.686	5.83455e-227	0	PRPF40A
SLC25A4	6.5036e-231	0.261234	0.294	0.158	1.92032e-226	0	SLC25A4
WDR45B	1.20298e-230	0.290886	0.593	0.406	3.55205e-226	0	WDR45B
TECR	2.0082e-229	0.274887	0.388	0.234	5.92962e-225	0	TECR
TMEM87A	2.26827e-229	0.272423	0.472	0.302	6.69753e-225	0	TMEM87A
EGFR	2.36041e-229	0.369252	0.339	0.19	6.96959e-225	0	EGFR
SLC25A36	2.63206e-229	0.27315	0.446	0.279	7.7717e-225	0	SLC25A36
TIMM8B	3.84342e-229	0.275848	0.65	0.454	1.13485e-224	0	TIMM8B
FAM136A	1.68685e-228	0.2611	0.452	0.284	4.98076e-224	0	FAM136A
RSL1D1	3.4654e-228	0.273428	0.859	0.658	1.02323e-223	0	RSL1D1
DARS	8.08727e-228	0.292507	0.59	0.404	2.38793e-223	0	DARS
C1orf131	1.52525e-227	0.254885	0.416	0.253	4.5036e-223	0	C1orf131
POLR2I	3.04419e-227	0.276398	0.566	0.382	8.98859e-223	0	POLR2I
PLS3	1.26207e-226	0.263256	0.389	0.232	3.7265e-222	0	PLS3
ENO1	1.41968e-226	0.340651	0.904	0.72	4.19188e-222	0	ENO1
TFG	1.44065e-226	0.288847	0.465	0.298	4.25379e-222	0	TFG
COPS2	1.57644e-226	0.27002	0.485	0.315	4.65475e-222	0	COPS2
DPY30	1.80661e-226	0.262925	0.567	0.38	5.33439e-222	0	DPY30
TRMT10C	1.89759e-226	0.283281	0.465	0.296	5.60302e-222	0	TRMT10C
C19orf53	2.45278e-226	0.27162	0.741	0.542	7.24234e-222	0	C19orf53
MRPS34	2.88638e-226	0.257858	0.464	0.296	8.52262e-222	0	MRPS34
UPF3B	2.79935e-225	0.284831	0.42	0.259	8.26564e-221	0	UPF3B
SIGMAR1	2.4515e-223	0.287969	0.475	0.298	7.23855e-219	0	SIGMAR1
CFAP97	1.0002e-222	0.262289	0.608	0.413	2.9533e-218	0	CFAP97
PDAP1	1.06989e-222	0.256648	0.602	0.418	3.15906e-218	0	PDAP1
NTS	2.81238e-222	0.609826	0.287	0.151	8.3041e-218	0	NTS
VDAC3	3.06243e-222	0.271687	0.42	0.26	9.04244e-218	0	VDAC3
MSI2	3.67224e-222	0.268824	0.278	0.148	1.0843e-217	0	MSI2
UNC45A	7.71605e-222	0.283061	0.393	0.239	2.27832e-217	0	UNC45A
EGLN1	8.15069e-222	0.261091	0.275	0.146	2.40665e-217	0	EGLN1
GTF2F2	1.38453e-221	0.267118	0.409	0.252	4.0881e-217	0	GTF2F2
GLOD4	1.36497e-220	0.268968	0.36	0.213	4.03035e-216	0	GLOD4
ECH1	1.57883e-220	0.302131	0.528	0.356	4.66181e-216	0	ECH1
RPL30	3.17566e-220	0.263821	0.896	0.794	9.37677e-216	0	RPL30
PNO1	9.05689e-220	0.258585	0.344	0.2	2.67423e-215	0	PNO1
ENOX2	3.10233e-219	0.270066	0.321	0.183	9.16025e-215	0	ENOX2
MRPS21	8.66324e-219	0.250954	0.725	0.519	2.55799e-214	0	MRPS21
PPDPF	1.53457e-218	0.280135	0.71	0.523	4.53113e-214	0	PPDPF
NIPSNAP2	1.34231e-217	0.370454	0.608	0.418	3.96344e-213	0	NIPSNAP2
RAD23A	1.42283e-215	0.268792	0.582	0.402	4.20119e-211	0	RAD23A
C9orf16	2.14511e-215	0.272375	0.533	0.361	6.33386e-211	0	C9orf16
NDUFB10	2.09538e-214	0.251761	0.612	0.425	6.18702e-210	0	NDUFB10
ATP5MD	6.95888e-213	0.285069	0.842	0.663	2.05475e-208	0	ATP5MD
IFI27	1.3711e-212	0.377488	0.723	0.537	4.04844e-208	0	IFI27
HOXB7	1.42974e-212	0.254364	0.259	0.135	4.2216e-208	0	HOXB7
C19orf70	1.60689e-211	0.256297	0.609	0.426	4.74466e-207	0	C19orf70
POLE3	2.85688e-210	0.25478	0.507	0.332	8.4355e-206	0	POLE3
COQ4	6.49903e-210	0.259815	0.345	0.203	1.91897e-205	0	COQ4
RAB14	5.87514e-209	0.256096	0.616	0.433	1.73475e-204	0	RAB14
MPHOSPH10	9.3673e-209	0.261802	0.49	0.326	2.76588e-204	0	MPHOSPH10
ATP5PF	9.91186e-209	0.267479	0.832	0.653	2.92668e-204	0	ATP5PF
SRP72	5.36684e-208	0.422482	0.682	0.52	1.58467e-203	0	SRP72
MYC	8.0622e-208	0.252944	0.298	0.166	2.38053e-203	0	MYC
KCNK1	3.92124e-207	0.291225	0.294	0.165	1.15782e-202	0	KCNK1
BRIX1	8.99913e-207	0.250703	0.44	0.277	2.65717e-202	0	BRIX1
COX7A2	2.36913e-205	0.304623	0.896	0.736	6.99534e-201	0	COX7A2
MCUR1	1.17736e-204	0.255479	0.382	0.237	3.47638e-200	0	MCUR1
RPS26	3.55706e-203	0.261302	0.914	0.783	1.05029e-198	0	RPS26
LSR	4.98304e-203	0.254677	0.28	0.155	1.47134e-198	0	LSR
EIF3J	6.83792e-203	0.25683	0.749	0.558	2.01903e-198	0	EIF3J
TRMT112	3.27479e-202	0.251895	0.727	0.536	9.66948e-198	0	TRMT112
EIF2AK4	4.68574e-202	0.260618	0.46	0.301	1.38356e-197	0	EIF2AK4
RPAIN	5.21206e-202	0.268248	0.326	0.189	1.53896e-197	0	RPAIN
FBL	3.02273e-201	0.250757	0.459	0.296	8.9252e-197	0	FBL
USP34	3.10478e-200	0.259543	0.445	0.284	9.16747e-196	0	USP34
PHF3	1.55225e-199	0.262971	0.621	0.446	4.58333e-195	0	PHF3
NDUFB4	4.35996e-199	0.256961	0.679	0.493	1.28737e-194	0	NDUFB4
CCT6A	5.71083e-199	0.253743	0.745	0.544	1.68624e-194	0	CCT6A
NDUFB6	1.18755e-198	0.250208	0.601	0.413	3.50649e-194	0	NDUFB6
SNHG6	5.86366e-197	0.29051	0.575	0.403	1.73136e-192	0	SNHG6
COX20	1.86733e-196	0.251335	0.563	0.383	5.51367e-192	0	COX20
TMEM165	2.21355e-195	0.428963	0.538	0.388	6.53595e-191	0	TMEM165
TBCB	5.05247e-193	0.267353	0.713	0.532	1.49184e-188	0	TBCB
UBL5	1.25378e-189	0.260724	0.853	0.689	3.70202e-185	0	UBL5
DDX1	3.1124e-189	0.260237	0.552	0.383	9.19e-185	0	DDX1
RNF13	6.47835e-189	0.313881	0.534	0.38	1.91286e-184	0	RNF13
ACTR3	1.11235e-188	0.257127	0.676	0.51	3.28444e-184	0	ACTR3
NKAP	3.08631e-188	0.250351	0.482	0.326	9.11294e-184	0	NKAP
IFI27L2	9.93905e-187	0.251302	0.486	0.325	2.9347e-182	0	IFI27L2
ELOB	1.23956e-186	0.262497	0.871	0.71	3.66005e-182	0	ELOB
SHTN1	1.05354e-185	0.251548	0.421	0.273	3.1108e-181	0	SHTN1
ZCRB1	1.70233e-185	0.253887	0.617	0.441	5.02646e-181	0	ZCRB1
COPZ1	6.89369e-183	0.253555	0.495	0.34	2.0355e-178	0	COPZ1
UQCR11	4.11434e-182	0.258848	0.757	0.597	1.21484e-177	0	UQCR11
SURF6	1.23309e-178	0.255511	0.376	0.239	3.64096e-174	0	SURF6
MT-RNR1	6.0454e-178	0.293425	0.996	0.99	1.78503e-173	0	MT-RNR1
MT-ND4L	3.48814e-177	0.263763	0.948	0.861	1.02994e-172	0	MT-ND4L
COX4I1	1.31602e-176	0.252402	0.863	0.72	3.88582e-172	0	COX4I1
CTSC	4.46179e-175	0.350632	0.688	0.516	1.31743e-170	0	CTSC
HINT2	5.4671e-175	0.257509	0.419	0.272	1.61427e-170	0	HINT2
CAPNS1	8.27182e-175	0.267084	0.583	0.424	2.44242e-170	0	CAPNS1
YY1	2.43719e-172	0.250264	0.642	0.469	7.19628e-168	0	YY1
PEPD	2.59467e-172	0.330593	0.351	0.221	7.66128e-168	0	PEPD
EIF4EBP1	9.90743e-171	0.293426	0.47	0.32	2.92537e-166	0	EIF4EBP1
PSMD8	8.81897e-168	0.250563	0.605	0.44	2.60398e-163	0	PSMD8
C1orf21	1.73667e-166	0.255742	0.366	0.233	5.12787e-162	0	C1orf21
GOLGB1	2.1491e-151	0.284126	0.772	0.609	6.34564e-147	0	GOLGB1
SMS	7.5425e-145	0.25902	0.514	0.367	2.22707e-140	0	SMS
TRA2B	6.22395e-140	0.313794	0.681	0.531	1.83774e-135	0	TRA2B
ALCAM	1.34055e-139	0.25876	0.595	0.436	3.95824e-135	0	ALCAM
SEC61G	9.98112e-127	0.368618	0.61	0.463	2.94713e-122	0	SEC61G
MT-TE	1.18762e-123	0.386552	0.496	0.37	3.50667e-119	0	MT-TE
RPL22	4.06993e-119	0.276603	0.875	0.729	1.20173e-114	0	RPL22
HMOX1	2.37229e-27	0.340101	0.285	0.238	7.00465e-23	0	HMOX1
MMP12	0	5.07583	0.431	0.051	0	1	MMP12
APOE	0	4.53897	0.819	0.135	0	1	APOE
APOC1	0	4.25868	0.784	0.071	0	1	APOC1
C1QB	0	4.1511	0.841	0.071	0	1	C1QB
SPP1	0	3.83526	0.738	0.365	0	1	SPP1
C1QA	0	3.79533	0.838	0.063	0	1	C1QA
CCL18	0	3.68629	0.407	0.019	0	1	CCL18
C1QC	0	3.41033	0.8	0.041	0	1	C1QC
HLA-DRA	0	3.33181	0.963	0.298	0	1	HLA-DRA
TYROBP	0	3.31169	0.979	0.139	0	1	TYROBP
LYZ	0	3.16891	0.83	0.082	0	1	LYZ
CCL3	0	3.15294	0.75	0.079	0	1	CCL3
HLA-DRB1	0	3.08288	0.935	0.268	0	1	HLA-DRB1
CD14	0	3.07959	0.844	0.078	0	1	CD14
RNASE1	0	3.05996	0.648	0.171	0	1	RNASE1
MRC1	0	3.04386	0.692	0.026	0	1	MRC1
CD74	0	3.02518	0.968	0.374	0	1	CD74
PLIN2	0	2.95021	0.772	0.288	0	1	PLIN2
CTSS	0	2.94093	0.96	0.296	0	1	CTSS
CTSD	0	2.93013	0.909	0.494	0	1	CTSD
FCER1G	0	2.90239	0.939	0.115	0	1	FCER1G
LAPTM5	0	2.89818	0.933	0.136	0	1	LAPTM5
CCL4	0	2.88314	0.646	0.082	0	1	CCL4
AIF1	0	2.85609	0.913	0.095	0	1	AIF1
FCGR3A	0	2.79115	0.746	0.039	0	1	FCGR3A
CCL3L1	0	2.78213	0.655	0.088	0	1	CCL3L1
CTSB	0	2.76729	0.963	0.693	0	1	CTSB
HLA-DPA1	0	2.74486	0.892	0.209	0	1	HLA-DPA1
MS4A7	0	2.719	0.74	0.038	0	1	MS4A7
CTSZ	0	2.69457	0.807	0.236	0	1	CTSZ
CTSL	0	2.69173	0.689	0.125	0	1	CTSL
HLA-DPB1	0	2.68004	0.872	0.182	0	1	HLA-DPB1
CXCL3	0	2.67962	0.557	0.118	0	1	CXCL3
CCL4L2	0	2.66032	0.593	0.085	0	1	CCL4L2
IGSF6	0	2.55428	0.801	0.086	0	1	IGSF6
ACP5	0	2.52013	0.67	0.137	0	1	ACP5
FCGR2A	0	2.43239	0.74	0.062	0	1	FCGR2A
CYBB	0	2.40215	0.707	0.053	0	1	CYBB
HLA-DQB1	0	2.40048	0.772	0.164	0	1	HLA-DQB1
PSAP	0	2.40043	0.968	0.772	0	1	PSAP
MS4A6A	0	2.34595	0.672	0.049	0	1	MS4A6A
DAB2	0	2.3319	0.756	0.144	0	1	DAB2
HLA-DQA1	0	2.27176	0.68	0.113	0	1	HLA-DQA1
VSIG4	0	2.24957	0.602	0.022	0	1	VSIG4
ITGB2	0	2.21125	0.751	0.079	0	1	ITGB2
MAFB	0	2.20269	0.762	0.252	0	1	MAFB
FTL	0	2.19548	0.998	0.972	0	1	FTL
MSR1	0	2.19511	0.586	0.019	0	1	MSR1
GLUL	0	2.15933	0.791	0.348	0	1	GLUL
HLA-DMB	0	2.15641	0.679	0.105	0	1	HLA-DMB
AC020656.1	0	2.11652	0.451	0.036	0	1	AC020656.1
IL1B	0	2.11473	0.529	0.1	0	1	IL1B
TREM2	0	2.10594	0.555	0.02	0	1	TREM2
MARCO	0	2.0961	0.297	0.013	0	1	MARCO
HLA-DRB6	0	2.0571	0.564	0.11	0	1	HLA-DRB6
TMEM176B	0	2.05693	0.696	0.134	0	1	TMEM176B
CD84	0	2.04335	0.6	0.036	0	1	CD84
RASSF4	0	2.04292	0.598	0.072	0	1	RASSF4
CXCL2	0	2.03961	0.547	0.149	0	1	CXCL2
HLA-DRB5	0	2.03301	0.286	0.102	0	1	HLA-DRB5
CAPG	0	2.03242	0.793	0.299	0	1	CAPG
MS4A4A	0	2.01474	0.588	0.023	0	1	MS4A4A
LGMN	0	1.99818	0.586	0.151	0	1	LGMN
VIM	0	1.98892	0.933	0.34	0	1	VIM
CD86	0	1.98362	0.651	0.046	0	1	CD86
CCL2	0	1.95846	0.32	0.057	0	1	CCL2
LAIR1	0	1.94966	0.628	0.034	0	1	LAIR1
CD163	0	1.93336	0.507	0.013	0	1	CD163
GRN	0	1.87485	0.864	0.514	0	1	GRN
SRGN	0	1.84976	0.926	0.211	0	1	SRGN
LIPA	0	1.82784	0.537	0.101	0	1	LIPA
MNDA	0	1.82592	0.73	0.082	0	1	MNDA
SLC11A1	0	1.80733	0.566	0.061	0	1	SLC11A1
C1orf162	0	1.78986	0.591	0.046	0	1	C1orf162
TNFSF13B	0	1.77234	0.566	0.061	0	1	TNFSF13B
NUPR1	0	1.76816	0.537	0.276	0	1	NUPR1
FCGRT	0	1.75484	0.65	0.162	0	1	FCGRT
PLD3	0	1.75423	0.697	0.385	0	1	PLD3
RGS1	0	1.75338	0.659	0.134	0	1	RGS1
PLAUR	0	1.73749	0.623	0.131	0	1	PLAUR
NCF2	0	1.73131	0.7	0.121	0	1	NCF2
PLTP	0	1.72591	0.492	0.183	0	1	PLTP
HLA-DMA	0	1.7152	0.654	0.135	0	1	HLA-DMA
GPX1	0	1.71478	0.91	0.632	0	1	GPX1
LILRB4	0	1.71356	0.533	0.02	0	1	LILRB4
FBP1	0	1.7117	0.417	0.073	0	1	FBP1
FCGR1A	0	1.70229	0.503	0.024	0	1	FCGR1A
ARHGAP18	0	1.69156	0.646	0.13	0	1	ARHGAP18
CCDC88A	0	1.68979	0.637	0.194	0	1	CCDC88A
SLCO2B1	0	1.68265	0.476	0.015	0	1	SLCO2B1
NPC2	0	1.6696	0.937	0.655	0	1	NPC2
CSF1R	0	1.66633	0.516	0.031	0	1	CSF1R
PLA2G7	0	1.66486	0.441	0.012	0	1	PLA2G7
KLF6	0	1.66141	0.792	0.402	0	1	KLF6
GPR183	0	1.652	0.446	0.058	0	1	GPR183
PTPRC	0	1.64525	0.775	0.139	0	1	PTPRC
RNASET2	0	1.64408	0.703	0.247	0	1	RNASET2
C5AR1	0	1.63596	0.542	0.045	0	1	C5AR1
SNX10	0	1.6144	0.575	0.149	0	1	SNX10
CD68	0	1.60709	0.495	0.034	0	1	CD68
ADAP2	0	1.60638	0.507	0.053	0	1	ADAP2
CYBA	0	1.60193	0.835	0.383	0	1	CYBA
STAB1	0	1.60001	0.406	0.027	0	1	STAB1
FYB1	0	1.59485	0.697	0.142	0	1	FYB1
HLA-DQA2	0	1.59482	0.409	0.063	0	1	HLA-DQA2
ASAH1	0	1.59453	0.765	0.317	0	1	ASAH1
LPAR6	0	1.58418	0.512	0.134	0	1	LPAR6
FOLR2	0	1.57369	0.339	0.009	0	1	FOLR2
TPP1	0	1.57136	0.618	0.168	0	1	TPP1
HMOX11	0	1.5685	0.527	0.2	0	1	HMOX1
SPI1	0	1.55814	0.599	0.056	0	1	SPI1
TGFBI	0	1.54462	0.582	0.163	0	1	TGFBI
ABCA1	0	1.54433	0.548	0.142	0	1	ABCA1
SAMHD1	0	1.54327	0.601	0.145	0	1	SAMHD1
CST3	0	1.5432	0.928	0.674	0	1	CST3
FGL2	0	1.53903	0.438	0.041	0	1	FGL2
2023-03-01	0	1.52013	0.487	0.039	0	1	2023-03-01
KCTD12	0	1.51241	0.531	0.102	0	1	KCTD12
ARL4C	0	1.50199	0.488	0.222	0	1	ARL4C
GRB2	0	1.49822	0.863	0.579	0	1	GRB2
CCR1	0	1.46715	0.473	0.032	0	1	CCR1
HCST	0	1.4424	0.555	0.082	0	1	HCST
TMEM176A	0	1.43219	0.537	0.11	0	1	TMEM176A
CTSA	0	1.4317	0.682	0.339	0	1	CTSA
MFSD1	0	1.42803	0.596	0.211	0	1	MFSD1
IL7R	0	1.42392	0.339	0.057	0	1	IL7R
FCGR2B	0	1.42329	0.38	0.026	0	1	FCGR2B
FTLP3	0	1.4162	0.535	0.204	0	1	FTLP3
ADAMDEC1	0	1.40838	0.267	0.01	0	1	ADAMDEC1
PTAFR	0	1.3939	0.482	0.057	0	1	PTAFR
SH3BGRL	0	1.38933	0.667	0.211	0	1	SH3BGRL
ZEB2	0	1.3851	0.521	0.074	0	1	ZEB2
RAB42	0	1.38443	0.319	0.018	0	1	RAB42
CXCL16	0	1.38305	0.564	0.156	0	1	CXCL16
PLEK	0	1.37756	0.655	0.084	0	1	PLEK
SAT1	0	1.37457	0.96	0.753	0	1	SAT1
TYMP	0	1.37378	0.75	0.425	0	1	TYMP
LCP1	0	1.36735	0.612	0.099	0	1	LCP1
GNAI2	0	1.36569	0.775	0.409	0	1	GNAI2
GPNMB1	0	1.36222	0.803	0.478	0	1	GPNMB
CD81	0	1.35291	0.616	0.304	0	1	CD81
MAF	0	1.34509	0.567	0.205	0	1	MAF
BCL2A1	0	1.34452	0.664	0.095	0	1	BCL2A1
ALOX5AP	0	1.34436	0.593	0.105	0	1	ALOX5AP
ID2	0	1.34244	0.76	0.426	0	1	ID2
PLXDC2	0	1.32199	0.468	0.089	0	1	PLXDC2
GM2A	0	1.31996	0.509	0.161	0	1	GM2A
LIMS1	0	1.31847	0.68	0.364	0	1	LIMS1
C3AR1	0	1.31745	0.411	0.023	0	1	C3AR1
HCK	0	1.30263	0.552	0.124	0	1	HCK
CTSH	0	1.29541	0.679	0.255	0	1	CTSH
TXNIP	0	1.29415	0.807	0.488	0	1	TXNIP
RNF130	0	1.28923	0.543	0.148	0	1	RNF130
TNFRSF1B	0	1.28552	0.517	0.083	0	1	TNFRSF1B
RNASE6	0	1.28447	0.397	0.03	0	1	RNASE6
ARHGDIB	0	1.28185	0.699	0.223	0	1	ARHGDIB
IQGAP2	0	1.27813	0.444	0.063	0	1	IQGAP2
CPVL	0	1.27747	0.406	0.049	0	1	CPVL
CD52	0	1.27415	0.455	0.133	0	1	CD52
RGS2	0	1.26872	0.512	0.221	0	1	RGS2
DUSP1	0	1.26377	0.72	0.431	0	1	DUSP1
SGK1	0	1.26206	0.656	0.35	0	1	SGK1
LITAF	0	1.25472	0.782	0.431	0	1	LITAF
TMSB4X	0	1.249	0.982	0.854	0	1	TMSB4X
OLR1	0	1.24681	0.328	0.025	0	1	OLR1
SLC2A3	0	1.24513	0.472	0.113	0	1	SLC2A3
CD53	0	1.23771	0.545	0.067	0	1	CD53
HLA-B	0	1.23683	0.97	0.795	0	1	HLA-B
HSPA1A	0	1.22977	0.704	0.452	0	1	HSPA1A
NCKAP1L	0	1.22792	0.447	0.04	0	1	NCKAP1L
LHFPL2	0	1.22679	0.388	0.04	0	1	LHFPL2
PMP22	0	1.22642	0.499	0.143	0	1	PMP22
B2M	0	1.22345	0.998	0.971	0	1	B2M
MGAT1	0	1.21103	0.54	0.187	0	1	MGAT1
PTPRE	0	1.20825	0.551	0.212	0	1	PTPRE
LST1	0	1.18291	0.437	0.052	0	1	LST1
CD83	0	1.15159	0.41	0.073	0	1	CD83
LAP3	0	1.1502	0.564	0.268	0	1	LAP3
EVI2B	0	1.14586	0.538	0.092	0	1	EVI2B
CSTB	0	1.14554	0.756	0.622	0	1	CSTB
CD63	0	1.14551	0.907	0.711	0	1	CD63
EMP3	0	1.14104	0.668	0.266	0	1	EMP3
LILRB1	0	1.12591	0.324	0.024	0	1	LILRB1
ATF5	0	1.12451	0.401	0.129	0	1	ATF5
LGALS1	0	1.12359	0.916	0.447	0	1	LGALS1
GADD45B	0	1.11847	0.741	0.444	0	1	GADD45B
ANXA5	0	1.11814	0.77	0.457	0	1	ANXA5
LY86	0	1.10671	0.354	0.024	0	1	LY86
RAB31	0	1.10582	0.699	0.308	0	1	RAB31
PPT1	0	1.10538	0.564	0.277	0	1	PPT1
TNF	0	1.10048	0.283	0.043	0	1	TNF
EPSTI1	0	1.09786	0.492	0.152	0	1	EPSTI1
ICAM1	0	1.0938	0.53	0.191	0	1	ICAM1
CFD	0	1.09314	0.36	0.128	0	1	CFD
S100A4	0	1.09163	0.788	0.4	0	1	S100A4
LGALS9	0	1.09059	0.453	0.114	0	1	LGALS9
NR4A2	0	1.09027	0.331	0.119	0	1	NR4A2
TFEC	0	1.089	0.349	0.02	0	1	TFEC
H2AFY	0	1.08334	0.74	0.531	0	1	H2AFY
IL1RN	0	1.08174	0.409	0.171	0	1	IL1RN
NRP1	0	1.07993	0.372	0.075	0	1	NRP1
FOS	0	1.0778	0.814	0.579	0	1	FOS
TIMP2	0	1.07377	0.444	0.095	0	1	TIMP2
TNFAIP3	0	1.06911	0.417	0.137	0	1	TNFAIP3
SIRPA	0	1.0676	0.387	0.048	0	1	SIRPA
EMILIN2	0	1.06627	0.375	0.049	0	1	EMILIN2
COLEC12	0	1.06304	0.278	0.027	0	1	COLEC12
RGS10	0	1.06042	0.5	0.181	0	1	RGS10
ATP6V0B	0	1.06007	0.755	0.52	0	1	ATP6V0B
IL4I1	0	1.05999	0.284	0.016	0	1	IL4I1
COTL1	0	1.05648	0.511	0.155	0	1	COTL1
SYK	0	1.05562	0.478	0.15	0	1	SYK
BRI3	0	1.05526	0.744	0.509	0	1	BRI3
SERPINA1	0	1.05043	0.645	0.16	0	1	SERPINA1
SLAMF8	0	1.04821	0.338	0.016	0	1	SLAMF8
NINJ1	0	1.04805	0.577	0.293	0	1	NINJ1
HEXB	0	1.03504	0.477	0.178	0	1	HEXB
UCP2	0	1.034	0.486	0.192	0	1	UCP2
LACTB	0	1.03085	0.519	0.209	0	1	LACTB
APBB1IP	0	1.02464	0.451	0.079	0	1	APBB1IP
OSCAR	0	1.0231	0.324	0.015	0	1	OSCAR
FCHO2	0	1.0208	0.434	0.153	0	1	FCHO2
IL2RA	0	1.01993	0.255	0.015	0	1	IL2RA
CLEC7A	0	1.0156	0.368	0.051	0	1	CLEC7A
MERTK	0	1.01369	0.338	0.09	0	1	MERTK
ADA2	0	1.00708	0.337	0.03	0	1	ADA2
SH3BGRL3	0	1.00669	0.903	0.758	0	1	SH3BGRL3
NFKBIA	0	1.00462	0.812	0.662	0	1	NFKBIA
GNS	0	0.993325	0.481	0.205	0	1	GNS
FUCA1	0	0.992424	0.302	0.077	0	1	FUCA1
FPR3	0	0.991456	0.305	0.012	0	1	FPR3
G0S2	0	0.990607	0.337	0.099	0	1	G0S2
CD37	0	0.989495	0.428	0.058	0	1	CD37
CTSC1	0	0.986942	0.746	0.511	0	1	CTSC
C2	0	0.983061	0.32	0.044	0	1	C2
YWHAH	0	0.98128	0.497	0.308	0	1	YWHAH
GBP1	0	0.980223	0.418	0.211	0	1	GBP1
CEBPB	0	0.979392	0.482	0.242	0	1	CEBPB
MPP1	0	0.976974	0.344	0.04	0	1	MPP1
SDCBP	0	0.976835	0.508	0.201	0	1	SDCBP
SMIM25	0	0.971955	0.408	0.043	0	1	SMIM25
CREG11	0	0.971361	0.611	0.353	0	1	CREG1
PLEKHO1	0	0.969587	0.374	0.1	0	1	PLEKHO1
FKBP15	0	0.969458	0.406	0.115	0	1	FKBP15
ATP6V1F	0	0.968623	0.735	0.542	0	1	ATP6V1F
SPRED1	0	0.968091	0.299	0.062	0	1	SPRED1
DUSP6	0	0.967617	0.479	0.255	0	1	DUSP6
IER3	0	0.966991	0.69	0.568	0	1	IER3
HLA-A	0	0.965761	0.949	0.791	0	1	HLA-A
WIPF1	0	0.960027	0.44	0.098	0	1	WIPF1
KCNMA1	0	0.959413	0.264	0.03	0	1	KCNMA1
SLC7A7	0	0.95891	0.32	0.022	0	1	SLC7A7
VAMP8	0	0.955872	0.695	0.455	0	1	VAMP8
LAMP1	0	0.95176	0.472	0.239	0	1	LAMP1
PIK3AP1	0	0.951278	0.334	0.037	0	1	PIK3AP1
SLC31A1	0	0.951077	0.458	0.214	0	1	SLC31A1
ZFP36L1	0	0.943883	0.735	0.54	0	1	ZFP36L1
MPEG1	0	0.942341	0.271	0.012	0	1	MPEG1
HLA-E	0	0.938039	0.887	0.691	0	1	HLA-E
TCN2	0	0.934212	0.325	0.085	0	1	TCN2
GRINA	0	0.927836	0.606	0.353	0	1	GRINA
GCHFR	0	0.927119	0.306	0.154	0	1	GCHFR
LILRB3	0	0.925433	0.325	0.027	0	1	LILRB3
ITPR2	0	0.923009	0.342	0.091	0	1	ITPR2
SAMSN1	0	0.919433	0.432	0.077	0	1	SAMSN1
ITGAX	0	0.917738	0.309	0.026	0	1	ITGAX
FPR1	0	0.917051	0.37	0.056	0	1	FPR1
LINC01094	0	0.913852	0.264	0.016	0	1	LINC01094
HNMT	0	0.910794	0.358	0.077	0	1	HNMT
HLA-C	0	0.910312	0.912	0.737	0	1	HLA-C
GIMAP4	0	0.90681	0.316	0.043	0	1	GIMAP4
SNX2	0	0.90432	0.463	0.22	0	1	SNX2
CD4	0	0.899032	0.294	0.018	0	1	CD4
RBPJ	0	0.894962	0.621	0.409	0	1	RBPJ
CPM	0	0.893007	0.422	0.126	0	1	CPM
PLXNC1	0	0.890774	0.293	0.032	0	1	PLXNC1
OAZ1	0	0.885837	0.883	0.742	0	1	OAZ1
AP1S2	0	0.884205	0.414	0.169	0	1	AP1S2
FERMT3	0	0.883755	0.319	0.026	0	1	FERMT3
SLA	0	0.880355	0.356	0.055	0	1	SLA
SKAP2	0	0.88024	0.504	0.252	0	1	SKAP2
UPP1	0	0.87604	0.561	0.299	0	1	UPP1
DNASE2	0	0.873075	0.445	0.24	0	1	DNASE2
LGALS3	0	0.869251	0.859	0.719	0	1	LGALS3
SDC3	0	0.86489	0.254	0.035	0	1	SDC3
FXYD5	0	0.86239	0.58	0.266	0	1	FXYD5
CMTM3	0	0.86101	0.482	0.201	0	1	CMTM3
C1orf54	0	0.855094	0.289	0.04	0	1	C1orf54
GMFG	0	0.850622	0.438	0.092	0	1	GMFG
MEF2C	0	0.850199	0.369	0.117	0	1	MEF2C
NR1H3	0	0.847224	0.257	0.035	0	1	NR1H3
LY96	0	0.847053	0.358	0.075	0	1	LY96
HEXA	0	0.846221	0.388	0.138	0	1	HEXA
ATP6AP2	0	0.844767	0.568	0.375	0	1	ATP6AP2
JUN	0	0.843293	0.895	0.764	0	1	JUN
LRRFIP1	0	0.839397	0.794	0.609	0	1	LRRFIP1
THBD	0	0.835229	0.286	0.133	0	1	THBD
A2M	0	0.834797	0.596	0.114	0	1	A2M
DSE	0	0.83371	0.328	0.084	0	1	DSE
SLC16A3	0	0.831417	0.491	0.248	0	1	SLC16A3
CAPZB	0	0.83118	0.759	0.587	0	1	CAPZB
MMP14	0	0.826341	0.326	0.114	0	1	MMP14
SLC15A3	0	0.824548	0.278	0.029	0	1	SLC15A3
IFI6	0	0.821619	0.713	0.524	0	1	IFI6
ALOX5	0	0.819837	0.3	0.037	0	1	ALOX5
IFI30	0	0.819126	0.256	0.038	0	1	IFI30
HCLS1	0	0.817812	0.357	0.069	0	1	HCLS1
GPR65	0	0.817134	0.307	0.043	0	1	GPR65
ZFP36	0	0.813655	0.533	0.309	0	1	ZFP36
PILRA	0	0.811182	0.254	0.015	0	1	PILRA
MARCKS	0	0.809747	0.695	0.563	0	1	MARCKS
FNIP2	0	0.807527	0.268	0.06	0	1	FNIP2
CAP1	0	0.80016	0.641	0.433	0	1	CAP1
SLC8A1	0	0.799071	0.267	0.027	0	1	SLC8A1
APLP2	0	0.797984	0.812	0.659	0	1	APLP2
GLRX	0	0.797642	0.42	0.16	0	1	GLRX
LRP1	0	0.796358	0.322	0.086	0	1	LRP1
ARRB2	0	0.795946	0.351	0.072	0	1	ARRB2
WDFY4	0	0.794334	0.295	0.028	0	1	WDFY4
AP1B1	0	0.792927	0.316	0.121	0	1	AP1B1
FOSB	0	0.792396	0.387	0.198	0	1	FOSB
LSP1	0	0.792385	0.318	0.071	0	1	LSP1
TLR4	0	0.791202	0.264	0.019	0	1	TLR4
SOAT1	0	0.790287	0.312	0.096	0	1	SOAT1
ME2	0	0.789809	0.34	0.149	0	1	ME2
FTH11	0	0.787332	0.961	0.927	0	1	FTH1
GNPTAB	0	0.784064	0.363	0.158	0	1	GNPTAB
FRMD4B	0	0.783872	0.405	0.203	0	1	FRMD4B
LYN	0	0.782943	0.457	0.211	0	1	LYN
OGFRL1	0	0.781798	0.351	0.148	0	1	OGFRL1
ACTB	0	0.7807	0.97	0.906	0	1	ACTB
TMEM51	0	0.778184	0.28	0.053	0	1	TMEM51
ATP6V1B2	0	0.775334	0.294	0.057	0	1	ATP6V1B2
BMP2K	0	0.773885	0.269	0.049	0	1	BMP2K
ENG	0	0.771345	0.323	0.061	0	1	ENG
CLEC2B	0	0.768197	0.484	0.196	0	1	CLEC2B
CSF2RA	0	0.762674	0.267	0.029	0	1	CSF2RA
ARL6IP5	0	0.762228	0.666	0.434	0	1	ARL6IP5
SCARB2	0	0.760421	0.416	0.211	0	1	SCARB2
SERPING1	0	0.760116	0.457	0.168	0	1	SERPING1
SLC43A3	0	0.759223	0.3	0.066	0	1	SLC43A3
C15orf48	0	0.758148	0.555	0.148	0	1	C15orf48
SLC31A2	0	0.752281	0.278	0.044	0	1	SLC31A2
SAMD9L	0	0.751437	0.303	0.108	0	1	SAMD9L
COLGALT1	0	0.751121	0.506	0.307	0	1	COLGALT1
NPL	0	0.750161	0.298	0.071	0	1	NPL
RHOG	0	0.749774	0.411	0.187	0	1	RHOG
THEMIS2	0	0.749452	0.272	0.036	0	1	THEMIS2
PECAM1	0	0.747479	0.36	0.065	0	1	PECAM1
NRP2	0	0.746029	0.351	0.141	0	1	NRP2
FMNL2	0	0.745632	0.314	0.12	0	1	FMNL2
TREM1	0	0.743958	0.303	0.055	0	1	TREM1
CNDP2	0	0.737601	0.373	0.162	0	1	CNDP2
LRPAP1	0	0.737543	0.656	0.521	0	1	LRPAP1
TAOK3	0	0.732695	0.468	0.26	0	1	TAOK3
XAF1	0	0.730779	0.48	0.293	0	1	XAF1
IER5	0	0.727556	0.307	0.135	0	1	IER5
ACTR2	0	0.726666	0.653	0.495	0	1	ACTR2
ZYX	0	0.724356	0.378	0.163	0	1	ZYX
CXCR4	0	0.72376	0.336	0.076	0	1	CXCR4
NAGK	0	0.723758	0.391	0.194	0	1	NAGK
ATOX1	0	0.723396	0.579	0.438	0	1	ATOX1
GBP2	0	0.723294	0.395	0.191	0	1	GBP2
SMAP2	0	0.72327	0.382	0.174	0	1	SMAP2
ATP2B1-AS1	0	0.723137	0.271	0.084	0	1	ATP2B1-AS1
TBXAS1	0	0.721812	0.25	0.033	0	1	TBXAS1
EFHD2	0	0.721501	0.442	0.213	0	1	EFHD2
RIPK2	0	0.719788	0.288	0.117	0	1	RIPK2
ACP2	0	0.71939	0.28	0.071	0	1	ACP2
PPP1R15A	0	0.716611	0.605	0.396	0	1	PPP1R15A
ATP6AP1	0	0.706922	0.518	0.333	0	1	ATP6AP1
M6PR	0	0.703259	0.459	0.28	0	1	M6PR
CEP170	0	0.695891	0.301	0.101	0	1	CEP170
AP2A2	0	0.694436	0.324	0.163	0	1	AP2A2
GLIPR1	0	0.694213	0.346	0.127	0	1	GLIPR1
DOCK8	0	0.692041	0.259	0.042	0	1	DOCK8
RNF131	0	0.690849	0.587	0.376	0	1	RNF13
WAS	0	0.689534	0.265	0.033	0	1	WAS
TGOLN2	0	0.688454	0.485	0.308	0	1	TGOLN2
GPSM3	0	0.682809	0.305	0.055	0	1	GPSM3
CELF2	0	0.680799	0.307	0.085	0	1	CELF2
DRAM1	0	0.676362	0.283	0.076	0	1	DRAM1
PPP1R18	0	0.675502	0.36	0.119	0	1	PPP1R18
PNRC1	0	0.674996	0.768	0.651	0	1	PNRC1
VAT1	0	0.674257	0.315	0.135	0	1	VAT1
ARHGAP30	0	0.674103	0.279	0.042	0	1	ARHGAP30
VAMP5	0	0.67364	0.293	0.14	0	1	VAMP5
HSP90AA1	0	0.670863	0.961	0.931	0	1	HSP90AA1
DPYSL2	0	0.669362	0.373	0.16	0	1	DPYSL2
PDXK	0	0.668052	0.404	0.229	0	1	PDXK
MAP3K8	0	0.667198	0.272	0.071	0	1	MAP3K8
TSPAN4	0	0.666909	0.288	0.085	0	1	TSPAN4
SDC2	0	0.664765	0.252	0.104	0	1	SDC2
LCP2	0	0.663194	0.364	0.061	0	1	LCP2
IQGAP1	0	0.660665	0.708	0.564	0	1	IQGAP1
IFNAR1	0	0.659149	0.45	0.272	0	1	IFNAR1
CITED2	0	0.659123	0.379	0.204	0	1	CITED2
SOD2	0	0.659092	0.498	0.249	0	1	SOD2
VSIR	0	0.646991	0.271	0.102	0	1	VSIR
MYO5A	0	0.64541	0.287	0.12	0	1	MYO5A
RGS19	0	0.645367	0.293	0.094	0	1	RGS19
GUSB	0	0.642907	0.556	0.398	0	1	GUSB
ZCCHC2	0	0.64256	0.273	0.109	0	1	ZCCHC2
RHOA	0	0.626361	0.725	0.583	0	1	RHOA
TLN1	0	0.625551	0.587	0.403	0	1	TLN1
RAP1A	0	0.625336	0.408	0.208	0	1	RAP1A
GAA	0	0.621133	0.343	0.185	0	1	GAA
NUCB1	0	0.620788	0.373	0.212	0	1	NUCB1
ARPC1B	0	0.617286	0.349	0.168	0	1	ARPC1B
QKI	0	0.614981	0.295	0.124	0	1	QKI
PTTG1IP	0	0.614597	0.765	0.624	0	1	PTTG1IP
NFKBIZ	0	0.614326	0.452	0.27	0	1	NFKBIZ
WASHC4	0	0.613287	0.313	0.143	0	1	WASHC4
ARPC3	0	0.60977	0.669	0.527	0	1	ARPC3
GLIPR2	0	0.608364	0.256	0.072	0	1	GLIPR2
GNB4	0	0.608184	0.256	0.098	0	1	GNB4
ATP6V1A	0	0.607469	0.308	0.15	0	1	ATP6V1A
TRIB1	0	0.603466	0.303	0.147	0	1	TRIB1
TNFRSF14	0	0.598109	0.261	0.067	0	1	TNFRSF14
IFNGR2	0	0.59681	0.358	0.192	0	1	IFNGR2
IL18	0	0.593853	0.277	0.129	0	1	IL18
TNFAIP2	0	0.584383	0.378	0.206	0	1	TNFAIP2
ADGRE5	0	0.584156	0.251	0.084	0	1	ADGRE5
CASP4	0	0.583503	0.551	0.359	0	1	CASP4
SH3KBP1	0	0.582926	0.524	0.268	0	1	SH3KBP1
CYFIP1	0	0.579246	0.261	0.114	0	1	CYFIP1
CPQ	0	0.574878	0.28	0.102	0	1	CPQ
ZFYVE16	0	0.56473	0.255	0.095	0	1	ZFYVE16
NCEH1	0	0.544476	0.277	0.124	0	1	NCEH1
ITM2B1	0	0.542882	0.882	0.784	0	1	ITM2B
FNBP1	0	0.542732	0.34	0.179	0	1	FNBP1
BST2	0	0.53899	0.464	0.257	0	1	BST2
CXCL8	0	0.532987	0.613	0.209	0	1	CXCL8
RAB8B	0	0.520979	0.27	0.094	0	1	RAB8B
SQOR	0	0.52053	0.273	0.123	0	1	SQOR
TMBIM6	0	0.517076	0.869	0.79	0	1	TMBIM6
CARD16	0	0.515411	0.336	0.163	0	1	CARD16
CSGALNACT2	0	0.513089	0.257	0.098	0	1	CSGALNACT2
TMSB10	0	0.456561	0.973	0.929	0	1	TMSB10
PHACTR1	0	0.444878	0.277	0.065	0	1	PHACTR1
PFN1	0	0.429226	0.883	0.788	0	1	PFN1
ANKRD12	1.37188e-305	0.598166	0.577	0.421	4.05076e-301	1	ANKRD12
PEA15	2.13774e-303	0.609976	0.394	0.229	6.31211e-299	1	PEA15
ABHD12	2.88203e-301	0.581627	0.317	0.168	8.50976e-297	1	ABHD12
AP2S1	2.01804e-299	0.598833	0.653	0.53	5.95868e-295	1	AP2S1
CALM3	2.08931e-299	0.660515	0.45	0.294	6.1691e-295	1	CALM3
PLEKHB2	9.68688e-298	0.551014	0.406	0.247	2.86024e-293	1	PLEKHB2
SERINC1	2.02586e-297	0.551608	0.342	0.184	5.98175e-293	1	SERINC1
HBEGF	8.06698e-290	0.869733	0.365	0.211	2.38194e-285	1	HBEGF
SERF2	2.51012e-288	0.358532	0.926	0.889	7.41162e-284	1	SERF2
IFIT3	1.14521e-286	0.646779	0.301	0.149	3.38147e-282	1	IFIT3
DPP7	2.1885e-286	0.57479	0.429	0.272	6.46198e-282	1	DPP7
ZMIZ1	1.4455e-285	0.481709	0.261	0.123	4.26812e-281	1	ZMIZ1
ATP5F1E	5.52961e-285	0.381819	0.923	0.89	1.63273e-280	1	ATP5F1E
HSD17B11	5.87858e-281	0.510442	0.334	0.181	1.73577e-276	1	HSD17B11
CD164	6.47495e-281	0.612766	0.496	0.352	1.91186e-276	1	CD164
CPEB4	9.21425e-279	0.453836	0.27	0.128	2.72069e-274	1	CPEB4
CFL1	7.1104e-278	0.452929	0.816	0.742	2.09949e-273	1	CFL1
ATP6V0D1	5.44936e-275	0.5558	0.337	0.19	1.60903e-270	1	ATP6V0D1
TSC22D3	3.08361e-274	0.529213	0.309	0.159	9.10497e-270	1	TSC22D3
RBM47	2.36262e-271	0.503366	0.313	0.164	6.97612e-267	1	RBM47
IFI44L	1.02178e-270	0.711	0.272	0.133	3.01701e-266	1	IFI44L
MYL6	5.00844e-270	0.360651	0.88	0.817	1.47884e-265	1	MYL6
USF2	4.93879e-269	0.544853	0.327	0.182	1.45828e-264	1	USF2
FUCA2	3.10674e-267	0.569543	0.388	0.238	9.17328e-263	1	FUCA2
ZFP36L2	8.77552e-267	0.57263	0.504	0.348	2.59115e-262	1	ZFP36L2
HLA-F	1.2028e-265	0.515728	0.348	0.194	3.55151e-261	1	HLA-F
ARPC5	3.72691e-264	0.453546	0.759	0.652	1.10045e-259	1	ARPC5
ARPC2	8.40562e-263	0.357785	0.925	0.875	2.48193e-258	1	ARPC2
TPM3	2.85796e-262	0.445036	0.84	0.752	8.43869e-258	1	TPM3
GSTO1	1.35534e-260	0.488438	0.699	0.555	4.00191e-256	1	GSTO1
PARP14	1.67602e-260	0.624222	0.439	0.281	4.94879e-256	1	PARP14
ZFAND5	1.02635e-253	0.638011	0.577	0.451	3.0305e-249	1	ZFAND5
TPT1	2.07803e-250	0.346544	0.926	0.892	6.13581e-246	1	TPT1
VCAN	3.37458e-250	0.705209	0.274	0.132	9.96414e-246	1	VCAN
MYADM	4.7934e-250	0.497011	0.297	0.153	1.41535e-245	1	MYADM
MBP	8.41136e-250	0.458197	0.327	0.182	2.48362e-245	1	MBP
MSN	3.21477e-247	0.517601	0.509	0.353	9.49227e-243	1	MSN
RHOB	7.83936e-247	0.690355	0.373	0.235	2.31473e-242	1	RHOB
CD44	1.12806e-245	0.581158	0.603	0.471	3.33082e-241	1	CD44
CXCL1	1.46521e-244	0.425048	0.293	0.151	4.32631e-240	1	CXCL1
TNFAIP8	2.73105e-244	0.466735	0.26	0.13	8.06398e-240	1	TNFAIP8
SLC25A24	3.9569e-242	0.473368	0.268	0.138	1.16835e-237	1	SLC25A24
AKAP13	1.77934e-241	0.494593	0.434	0.279	5.25385e-237	1	AKAP13
IDH1	2.35234e-239	0.560911	0.305	0.174	6.94577e-235	1	IDH1
PLAU	2.55445e-239	0.478445	0.274	0.14	7.54253e-235	1	PLAU
BLOC1S1	4.33283e-233	0.551617	0.471	0.337	1.27936e-228	1	BLOC1S1
FAM96A	2.95429e-231	0.576044	0.409	0.277	8.72312e-227	1	FAM96A
RAP2B	2.42775e-228	0.479668	0.292	0.162	7.16841e-224	1	RAP2B
RAB32	4.42041e-226	0.44854	0.27	0.141	1.30521e-221	1	RAB32
RAB5C	2.10518e-225	0.5645	0.469	0.343	6.21597e-221	1	RAB5C
HSPA1B	9.49014e-224	0.699478	0.402	0.271	2.80215e-219	1	HSPA1B
GNPTG	2.60074e-221	0.448728	0.279	0.152	7.6792e-217	1	GNPTG
IFIH1	5.72116e-221	0.555396	0.28	0.152	1.68929e-216	1	IFIH1
PYCARD	3.64776e-220	0.55436	0.442	0.306	1.07707e-215	1	PYCARD
GNPDA1	5.66784e-220	0.48107	0.287	0.162	1.67354e-215	1	GNPDA1
ARPC4	2.53537e-219	0.508154	0.387	0.253	7.48619e-215	1	ARPC4
NUP62	8.36707e-217	0.556197	0.333	0.204	2.47054e-212	1	NUP62
IFNGR1	2.5879e-212	0.438526	0.268	0.145	7.64128e-208	1	IFNGR1
GLMP	3.72999e-212	0.433238	0.254	0.136	1.10136e-207	1	GLMP
RPS27L	2.53836e-208	0.470031	0.617	0.515	7.49501e-204	1	RPS27L
MAP1LC3B	3.07667e-208	0.417731	0.57	0.43	9.0845e-204	1	MAP1LC3B
JUNB	5.33155e-208	0.513696	0.581	0.454	1.57425e-203	1	JUNB
GPCPD1	2.88562e-207	0.376674	0.314	0.18	8.52038e-203	1	GPCPD1
SNX3	3.13555e-205	0.494478	0.498	0.376	9.25835e-201	1	SNX3
C6orf62	1.15855e-204	0.545283	0.412	0.279	3.42084e-200	1	C6orf62
PRMT2	2.39804e-203	0.54669	0.458	0.334	7.0807e-199	1	PRMT2
VASP	1.76177e-202	0.452131	0.291	0.166	5.20199e-198	1	VASP
SARAF	1.34646e-199	0.490207	0.45	0.321	3.97568e-195	1	SARAF
CORO1C	5.81498e-199	0.470968	0.3	0.179	1.71699e-194	1	CORO1C
STAT1	2.11162e-198	0.652327	0.48	0.356	6.23498e-194	1	STAT1
DHRS7	9.69391e-196	0.455289	0.537	0.409	2.86232e-191	1	DHRS7
AKR1A1	1.44555e-195	0.585648	0.478	0.366	4.26828e-191	1	AKR1A1
RNF213	3.11126e-194	0.528827	0.587	0.474	9.18663e-190	1	RNF213
APOL6	1.98812e-193	0.485067	0.297	0.173	5.87031e-189	1	APOL6
GADD45G	3.11585e-193	0.747813	0.372	0.246	9.20017e-189	1	GADD45G
EGR1	3.84461e-193	0.63492	0.541	0.42	1.1352e-188	1	EGR1
FLII	2.03132e-192	0.446022	0.319	0.195	5.99787e-188	1	FLII
WSB1	4.11795e-191	0.482845	0.514	0.384	1.21591e-186	1	WSB1
SP110	2.95512e-190	0.544468	0.386	0.254	8.72558e-186	1	SP110
PTPN12	4.12467e-190	0.4603	0.39	0.259	1.21789e-185	1	PTPN12
FNDC3B	1.30401e-187	0.508389	0.431	0.306	3.85036e-183	1	FNDC3B
VPS13C	1.6891e-185	0.485455	0.38	0.253	4.9874e-181	1	VPS13C
NCOA4	1.49803e-184	0.564245	0.414	0.296	4.42323e-180	1	NCOA4
ITSN1	1.19388e-182	0.521191	0.252	0.143	3.52516e-178	1	ITSN1
NTAN1	8.81851e-181	0.423933	0.252	0.142	2.60384e-176	1	NTAN1
ALDH2	2.57453e-179	0.499556	0.263	0.152	7.60182e-175	1	ALDH2
DUSP3	5.13876e-178	0.46335	0.275	0.163	1.51732e-173	1	DUSP3
CREM	7.4157e-178	0.440509	0.264	0.152	2.18963e-173	1	CREM
IER2	9.27884e-174	0.505182	0.731	0.658	2.73976e-169	1	IER2
ATP6V0E1	7.20505e-172	0.359555	0.746	0.677	2.12743e-167	1	ATP6V0E1
MEF2A	1.03489e-171	0.54416	0.386	0.268	3.05571e-167	1	MEF2A
SCPEP11	1.42715e-169	0.46556	0.371	0.25	4.21394e-165	1	SCPEP1
CAPZA1	1.715e-169	0.458433	0.363	0.246	5.06388e-165	1	CAPZA1
CYTH1	1.41446e-168	0.408142	0.256	0.148	4.17648e-164	1	CYTH1
TUBGCP2	3.15973e-164	0.460795	0.29	0.181	9.32972e-160	1	TUBGCP2
FTH1P10	3.32822e-164	0.576454	0.326	0.214	9.82725e-160	1	FTH1P10
FAM129A	4.45378e-164	0.426735	0.251	0.142	1.31507e-159	1	FAM129A
SLC40A1	6.16343e-163	1.31379	0.316	0.215	1.81988e-158	1	SLC40A1
HSPH1	1.36777e-162	0.826982	0.529	0.438	4.03861e-158	1	HSPH1
PIK3R1	4.53591e-162	0.411827	0.308	0.192	1.33932e-157	1	PIK3R1
COL4A3BP	1.07655e-161	0.422646	0.309	0.197	3.17874e-157	1	COL4A3BP
EML4	6.06376e-160	0.506145	0.537	0.443	1.79045e-155	1	EML4
UTRN	3.39874e-158	0.423904	0.304	0.19	1.00355e-153	1	UTRN
PHACTR2	4.24556e-158	0.398635	0.324	0.205	1.25359e-153	1	PHACTR2
BNIP2	1.1705e-156	0.427681	0.284	0.177	3.45614e-152	1	BNIP2
CXXC5	1.47941e-156	0.377649	0.314	0.191	4.36825e-152	1	CXXC5
ROCK1	1.32527e-150	0.496982	0.45	0.34	3.91314e-146	1	ROCK1
MOB1A	3.08792e-150	0.476292	0.403	0.296	9.11772e-146	1	MOB1A
STK4	4.34056e-149	0.352358	0.277	0.169	1.28164e-144	1	STK4
TMBIM1	4.64992e-149	0.318799	0.331	0.219	1.37298e-144	1	TMBIM1
GNAQ	2.06609e-147	0.425676	0.257	0.156	6.10055e-143	1	GNAQ
MGLL	8.18536e-146	0.431648	0.321	0.207	2.41689e-141	1	MGLL
BNIP3L	3.98137e-145	0.461382	0.439	0.329	1.17558e-140	1	BNIP3L
RBMS1	9.66774e-145	0.488074	0.369	0.265	2.85459e-140	1	RBMS1
P4HA1	2.9239e-144	0.457963	0.386	0.275	8.63341e-140	1	P4HA1
FAM49B	1.04293e-143	0.370972	0.3	0.195	3.07945e-139	1	FAM49B
RNF149	1.25287e-142	0.428363	0.347	0.238	3.69934e-138	1	RNF149
BHLHE40	8.32232e-142	0.366854	0.369	0.251	2.45733e-137	1	BHLHE40
UBC	6.04937e-140	0.343719	0.869	0.825	1.7862e-135	1	UBC
PICALM	6.33043e-140	0.388704	0.272	0.17	1.86919e-135	1	PICALM
ACSL4	1.22082e-139	0.321616	0.256	0.154	3.60471e-135	1	ACSL4
NOP10	5.23594e-138	0.472433	0.504	0.415	1.54602e-133	1	NOP10
TAPBP	2.72235e-137	0.404555	0.421	0.311	8.03828e-133	1	TAPBP
ADM1	1.19501e-136	0.63142	0.49	0.395	3.52849e-132	1	ADM
CDC42	3.03294e-136	0.296514	0.765	0.706	8.95536e-132	1	CDC42
MCL1	7.28347e-136	0.489158	0.364	0.261	2.15059e-131	1	MCL1
ASAP1	3.01935e-135	0.409362	0.301	0.197	8.91522e-131	1	ASAP1
CLIC1	1.61141e-132	0.399393	0.592	0.511	4.75802e-128	1	CLIC1
PLSCR1	4.56966e-132	0.406823	0.36	0.253	1.34928e-127	1	PLSCR1
ELF1	1.375e-131	0.359519	0.394	0.286	4.05997e-127	1	ELF1
ATF3	1.99031e-131	0.541939	0.505	0.399	5.87678e-127	1	ATF3
SWAP70	9.25744e-130	0.444692	0.355	0.255	2.73344e-125	1	SWAP70
GNG5	5.42756e-128	0.362478	0.669	0.6	1.6026e-123	1	GNG5
ZFHX3	2.52886e-126	0.485907	0.269	0.176	7.46696e-122	1	ZFHX3
DBNL	1.46312e-123	0.372587	0.256	0.162	4.32014e-119	1	DBNL
BTG2	4.00134e-121	0.432755	0.335	0.232	1.18148e-116	1	BTG2
OSBPL11	8.42491e-121	0.404649	0.272	0.179	2.48762e-116	1	OSBPL11
JMJD1C	9.46572e-120	0.412575	0.372	0.272	2.79494e-115	1	JMJD1C
ARID4A	8.43587e-119	0.400809	0.258	0.165	2.49086e-114	1	ARID4A
SELENOP	1.08743e-118	1.37904	0.327	0.252	3.21086e-114	1	SELENOP
RUNX1	2.00666e-117	0.406642	0.267	0.175	5.92507e-113	1	RUNX1
UBE2D1	3.08616e-117	0.375537	0.268	0.176	9.11252e-113	1	UBE2D1
CALR	3.27514e-112	0.479469	0.559	0.491	9.67052e-108	1	CALR
ARL6IP1	5.37722e-111	0.263575	0.505	0.398	1.58773e-106	1	ARL6IP1
CANX	7.87944e-111	0.373508	0.618	0.548	2.32656e-106	1	CANX
SCD	7.78975e-110	0.524953	0.344	0.255	2.30008e-105	1	SCD
TSPO1	4.0499e-109	0.356324	0.663	0.574	1.19581e-104	1	TSPO
CFLAR	1.28586e-108	0.354748	0.402	0.304	3.79674e-104	1	CFLAR
RTN4	6.81542e-108	0.306776	0.7	0.633	2.01239e-103	1	RTN4
RNH1	9.8818e-108	0.436103	0.426	0.346	2.9178e-103	1	RNH1
RAB35	1.25939e-106	0.361561	0.273	0.187	3.71859e-102	1	RAB35
TMEM50A	2.43981e-102	0.357508	0.426	0.339	7.20403e-98	1	TMEM50A
CCNL1	1.12625e-101	0.345096	0.58	0.506	3.32546e-97	1	CCNL1
RALA	4.63353e-100	0.495808	0.5	0.436	1.36814e-95	1	RALA
LEPROTL1	6.50638e-99	0.300395	0.267	0.181	1.92114e-94	1	LEPROTL1
LAMP21	1.99966e-98	0.35204	0.496	0.416	5.90439e-94	1	LAMP2
SP100	1.16886e-91	0.330547	0.48	0.393	3.45129e-87	1	SP100
GSN	1.78847e-91	0.443552	0.494	0.419	5.28082e-87	1	GSN
OSBPL8	8.50947e-91	0.405906	0.416	0.336	2.51259e-86	1	OSBPL8
ITSN2	5.77476e-90	0.262192	0.532	0.452	1.70511e-85	1	ITSN2
CHD9	1.80259e-89	0.400727	0.329	0.247	5.3225e-85	1	CHD9
PABPC4	1.64305e-88	0.418287	0.396	0.324	4.85145e-84	1	PABPC4
ACTN1	1.12331e-87	0.307968	0.39	0.304	3.3168e-83	1	ACTN1
PHF11	3.29189e-85	0.324285	0.333	0.25	9.71996e-81	1	PHF11
SERPINB6	3.29647e-84	0.345348	0.29	0.21	9.7335e-80	1	SERPINB6
PCM1	4.9699e-84	0.352647	0.404	0.322	1.46746e-79	1	PCM1
RHOQ	9.89996e-84	0.305236	0.296	0.211	2.92316e-79	1	RHOQ
GNB1	5.9976e-83	0.332123	0.335	0.256	1.77091e-78	1	GNB1
SMIM30	2.42753e-82	0.378862	0.311	0.237	7.16776e-78	1	SMIM30
POMP	5.99008e-82	0.292839	0.673	0.623	1.76869e-77	1	POMP
ABI1	4.16933e-81	0.340335	0.325	0.248	1.23108e-76	1	ABI1
PLIN3	4.62257e-79	0.329094	0.308	0.23	1.36491e-74	1	PLIN3
MT-TP	3.94166e-78	0.500025	0.451	0.391	1.16385e-73	1	MT-TP
PBRM1	1.19027e-77	0.340276	0.274	0.201	3.5145e-73	1	PBRM1
JUND	5.68763e-77	0.344151	0.371	0.294	1.67939e-72	1	JUND
KIAA1551	5.90367e-76	0.33942	0.314	0.237	1.74318e-71	1	KIAA1551
GOLGA4	8.06593e-74	0.438504	0.493	0.44	2.38163e-69	1	GOLGA4
CLK1	2.2532e-73	0.298178	0.27	0.197	6.65302e-69	1	CLK1
KLF10	3.25986e-73	0.373143	0.323	0.249	9.6254e-69	1	KLF10
IL13RA1	5.88461e-73	0.297478	0.324	0.249	1.73755e-68	1	IL13RA1
DNMT1	6.8216e-73	0.386731	0.435	0.365	2.01421e-68	1	DNMT1
SCAMP2	4.22661e-72	0.312958	0.328	0.258	1.24799e-67	1	SCAMP2
SPPL2A	4.62524e-69	0.356969	0.324	0.257	1.36569e-64	1	SPPL2A
OS9	1.40001e-68	0.290751	0.354	0.284	4.13382e-64	1	OS9
DNAJB1	2.77772e-68	0.508328	0.615	0.587	8.20178e-64	1	DNAJB1
DICER1	4.59452e-68	0.352493	0.272	0.205	1.35663e-63	1	DICER1
ATG3	7.60141e-68	0.343681	0.339	0.272	2.24447e-63	1	ATG3
PARP9	6.5769e-67	0.348828	0.328	0.257	1.94196e-62	1	PARP9
IRF1	6.51955e-64	0.412751	0.369	0.297	1.92503e-59	1	IRF1
ETS2	2.68127e-63	0.278316	0.321	0.251	7.91698e-59	1	ETS2
SHTN11	3.56774e-61	0.355803	0.351	0.289	1.05345e-56	1	SHTN1
UBE2E2	3.78914e-61	0.333744	0.267	0.204	1.11882e-56	1	UBE2E2
RAB7A	4.9278e-60	0.273061	0.44	0.382	1.45503e-55	1	RAB7A
WDR1	5.28545e-60	0.285945	0.381	0.318	1.56063e-55	1	WDR1
USP15	2.33665e-59	0.293159	0.342	0.277	6.89944e-55	1	USP15
CMTM6	2.68693e-59	0.326178	0.4	0.341	7.93369e-55	1	CMTM6
CDKN1A	3.65492e-59	0.322484	0.326	0.26	1.07919e-54	1	CDKN1A
WBP2	2.67334e-58	0.264033	0.264	0.202	7.89358e-54	1	WBP2
ZNF106	5.29455e-55	0.354907	0.347	0.29	1.56332e-50	1	ZNF106
CDV3	1.74765e-54	0.322019	0.453	0.402	5.16028e-50	1	CDV3
TSPAN14	1.58258e-53	0.282476	0.257	0.199	4.67289e-49	1	TSPAN14
SETX	1.72282e-53	0.312523	0.254	0.195	5.08696e-49	1	SETX
UBE2L6	1.88195e-53	0.250048	0.393	0.328	5.55685e-49	1	UBE2L6
SYNGR21	5.70176e-53	0.250559	0.593	0.536	1.68356e-48	1	SYNGR2
VKORC1	8.33294e-53	0.279175	0.393	0.333	2.46047e-48	1	VKORC1
SUMO3	4.60154e-52	0.283494	0.349	0.291	1.3587e-47	1	SUMO3
UBE2D3	5.02293e-52	0.274009	0.551	0.513	1.48312e-47	1	UBE2D3
CAPZA2	7.274e-52	0.26508	0.266	0.207	2.14779e-47	1	CAPZA2
MBD4	9.14508e-52	0.353035	0.364	0.315	2.70027e-47	1	MBD4
GSTK1	9.7735e-51	0.270722	0.366	0.309	2.88582e-46	1	GSTK1
NMI	1.79427e-50	0.3406	0.34	0.285	5.29793e-46	1	NMI
NDUFA3	1.35154e-49	0.260932	0.611	0.581	3.99071e-45	1	NDUFA3
ARHGDIA	3.21954e-49	0.288729	0.35	0.299	9.50634e-45	1	ARHGDIA
SCAF11	4.32295e-49	0.268902	0.613	0.585	1.27644e-44	1	SCAF11
MGST3	7.39464e-48	0.274209	0.479	0.433	2.18341e-43	1	MGST3
PSME2	1.21682e-47	0.359683	0.457	0.418	3.59291e-43	1	PSME2
CHMP1B	6.4082e-47	0.361328	0.253	0.201	1.89215e-42	1	CHMP1B
AZI2	1.38383e-46	0.301434	0.25	0.197	4.08604e-42	1	AZI2
GDI2	6.68034e-46	0.316514	0.354	0.307	1.9725e-41	1	GDI2
BAZ2B	1.11431e-44	0.322124	0.332	0.278	3.29023e-40	1	BAZ2B
EEA1	1.72492e-44	0.302004	0.395	0.348	5.09317e-40	1	EEA1
REEP5	5.55618e-43	0.25806	0.422	0.38	1.64057e-38	1	REEP5
IRF2BP2	2.24894e-42	0.277812	0.306	0.254	6.64044e-38	1	IRF2BP2
BLOC1S2	4.05061e-42	0.27269	0.274	0.225	1.19602e-37	1	BLOC1S2
BLVRA	1.07059e-41	0.267059	0.281	0.231	3.16113e-37	1	BLVRA
WNK1	1.61853e-41	0.297204	0.358	0.311	4.77902e-37	1	WNK1
TMEM219	2.51789e-41	0.264357	0.396	0.35	7.43458e-37	1	TMEM219
SPG21	4.40082e-41	0.285454	0.315	0.269	1.29943e-36	1	SPG21
MESD	4.2799e-40	0.256803	0.555	0.529	1.26373e-35	1	MESD
MAP3K2	1.8413e-39	0.287565	0.288	0.24	5.43682e-35	1	MAP3K2
SNX6	1.14655e-38	0.270843	0.614	0.582	3.38541e-34	1	SNX6
MX1	3.13949e-38	0.429058	0.304	0.257	9.26997e-34	1	MX1
VTI1B	1.96311e-37	0.267988	0.29	0.245	5.79647e-33	1	VTI1B
EIF4A3	6.31767e-36	0.37866	0.442	0.409	1.86542e-31	1	EIF4A3
AP3B1	8.16959e-34	0.257233	0.288	0.246	2.41223e-29	1	AP3B1
PRPF38B	1.24822e-31	0.257326	0.401	0.366	3.68563e-27	1	PRPF38B
BOD1L1	3.73906e-31	0.250474	0.301	0.258	1.10403e-26	1	BOD1L1
IFI35	1.12869e-27	0.26742	0.412	0.38	3.33267e-23	1	IFI35
HIF1A	6.77457e-26	0.29121	0.439	0.418	2.00033e-21	1	HIF1A
CHD1	1.29292e-24	0.251839	0.317	0.284	3.81762e-20	1	CHD1
NUB1	4.22666e-24	0.303887	0.456	0.437	1.24801e-19	1	NUB1
ELL2	5.93597e-24	0.250772	0.283	0.25	1.75272e-19	1	ELL2
CLTC	7.53325e-23	0.253659	0.294	0.262	2.22434e-18	1	CLTC
BLVRB1	1.85206e-21	0.265554	0.452	0.434	5.46859e-17	1	BLVRB
ISG15	6.01059e-17	0.323631	0.441	0.428	1.77475e-12	1	ISG15
MT-TV	8.61305e-08	0.348467	0.25	0.236	0.00254318	1	MT-TV
AC092069.1	7.04455e-06	0.273288	0.264	0.258	0.208004	1	AC092069.1
TOP2A	0	3.0122	0.936	0.161	0	2	TOP2A
CENPF	0	2.95221	0.95	0.162	0	2	CENPF
NUSAP1	0	2.4923	0.915	0.143	0	2	NUSAP1
UBE2C	0	2.38716	0.773	0.087	0	2	UBE2C
TTK	0	2.2277	0.833	0.111	0	2	TTK
TPX2	0	2.17831	0.852	0.107	0	2	TPX2
BIRC5	0	2.07952	0.875	0.113	0	2	BIRC5
CKS2	0	2.01042	0.869	0.242	0	2	CKS2
PTTG1	0	1.96515	0.884	0.209	0	2	PTTG1
CCNB1	0	1.95867	0.795	0.069	0	2	CCNB1
KPNA2	0	1.95809	0.812	0.179	0	2	KPNA2
ASPM	0	1.94926	0.769	0.079	0	2	ASPM
MKI67	0	1.94696	0.835	0.114	0	2	MKI67
CKAP2	0	1.90937	0.846	0.246	0	2	CKAP2
AURKA	0	1.87767	0.744	0.09	0	2	AURKA
CDKN3	0	1.86155	0.78	0.084	0	2	CDKN3
HMGB2	0	1.85476	0.921	0.293	0	2	HMGB2
ECT2	0	1.83498	0.74	0.124	0	2	ECT2
CEP55	0	1.82886	0.771	0.088	0	2	CEP55
DLGAP5	0	1.75395	0.725	0.054	0	2	DLGAP5
HIST1H4C	0	1.75215	0.911	0.693	0	2	HIST1H4C
CDC20	0	1.69289	0.714	0.055	0	2	CDC20
NUF2	0	1.68508	0.747	0.074	0	2	NUF2
HMMR	0	1.6733	0.695	0.06	0	2	HMMR
ARL6IP11	0	1.60288	0.874	0.377	0	2	ARL6IP1
NTS1	0	1.56266	0.402	0.156	0	2	NTS
GTSE1	0	1.56017	0.672	0.06	0	2	GTSE1
TUBA1C	0	1.55456	0.808	0.448	0	2	TUBA1C
TUBB4B	0	1.54458	0.888	0.463	0	2	TUBB4B
CKS1B	0	1.53147	0.768	0.167	0	2	CKS1B
SMC4	0	1.5187	0.866	0.277	0	2	SMC4
H2AFZ	0	1.50734	0.954	0.528	0	2	H2AFZ
CENPE	0	1.47206	0.651	0.072	0	2	CENPE
STMN1	0	1.44964	0.898	0.364	0	2	STMN1
HMGB31	0	1.4429	0.868	0.354	0	2	HMGB3
SGO2	0	1.43778	0.661	0.083	0	2	SGO2
UBE2S	0	1.43282	0.745	0.169	0	2	UBE2S
RAD21	0	1.40678	0.949	0.582	0	2	RAD21
TUBA1B	0	1.40465	0.864	0.593	0	2	TUBA1B
JPT1	0	1.37779	0.92	0.525	0	2	JPT1
CCT6A1	0	1.35112	0.872	0.555	0	2	CCT6A
CCNB2	0	1.34682	0.639	0.045	0	2	CCNB2
PRR11	0	1.34023	0.662	0.08	0	2	PRR11
NUCKS1	0	1.32031	0.989	0.756	0	2	NUCKS1
CDCA8	0	1.31623	0.617	0.056	0	2	CDCA8
ANP32E	0	1.25237	0.825	0.321	0	2	ANP32E
SNRPD1	0	1.21795	0.857	0.472	0	2	SNRPD1
KIF2C	0	1.19849	0.568	0.046	0	2	KIF2C
TUBB	0	1.19627	0.907	0.536	0	2	TUBB
CKAP2L	0	1.16121	0.56	0.048	0	2	CKAP2L
GSTM31	0	1.15587	0.682	0.339	0	2	GSTM3
AKR1C11	0	1.15082	0.816	0.408	0	2	AKR1C1
KIF20B	0	1.11598	0.628	0.118	0	2	KIF20B
AKR1C31	0	1.10617	0.704	0.335	0	2	AKR1C3
TMPO	0	1.09495	0.752	0.246	0	2	TMPO
CALM2	0	1.09338	0.943	0.688	0	2	CALM2
CDK1	0	1.09026	0.507	0.06	0	2	CDK1
HMGB1	0	1.06295	0.992	0.84	0	2	HMGB1
H2AFV	0	1.06081	0.827	0.4	0	2	H2AFV
ANLN	0	1.05754	0.514	0.05	0	2	ANLN
PLK1	0	1.04387	0.493	0.02	0	2	PLK1
CENPW	0	1.03619	0.605	0.102	0	2	CENPW
DEPDC1	0	1.02299	0.502	0.034	0	2	DEPDC1
KIF4A	0	1.02006	0.525	0.047	0	2	KIF4A
DTYMK	0	1.0177	0.651	0.203	0	2	DTYMK
DKC1	0	0.987507	0.749	0.32	0	2	DKC1
HIST1H1E	0	0.985152	0.541	0.286	0	2	HIST1H1E
SPDL1	0	0.982926	0.616	0.156	0	2	SPDL1
PBK	0	0.979125	0.531	0.053	0	2	PBK
AKR1C21	0	0.97332	0.764	0.365	0	2	AKR1C2
CCNA2	0	0.959966	0.501	0.042	0	2	CCNA2
BUB1B	0	0.958224	0.48	0.043	0	2	BUB1B
HJURP	0	0.955615	0.42	0.037	0	2	HJURP
NQO11	0	0.953814	0.837	0.418	0	2	NQO1
TMEM14A1	0	0.951547	0.692	0.318	0	2	TMEM14A
CKAP5	0	0.946342	0.625	0.178	0	2	CKAP5
ANP32B	0	0.943824	0.92	0.605	0	2	ANP32B
SMC2	0	0.932193	0.692	0.217	0	2	SMC2
MRPL51	0	0.925215	0.849	0.445	0	2	MRPL51
DBF4	0	0.907429	0.589	0.147	0	2	DBF4
RAN	0	0.900459	0.857	0.48	0	2	RAN
NOP58	0	0.900078	0.896	0.564	0	2	NOP58
CCT41	0	0.899863	0.721	0.387	0	2	CCT4
NDC80	0	0.894302	0.471	0.05	0	2	NDC80
SNRPG1	0	0.892475	0.901	0.568	0	2	SNRPG
LBR	0	0.886294	0.709	0.291	0	2	LBR
HSPD1	0	0.884072	0.929	0.634	0	2	HSPD1
KNL1	0	0.877263	0.469	0.054	0	2	KNL1
TMEM97	0	0.876801	0.623	0.207	0	2	TMEM97
KIF23	0	0.873079	0.462	0.034	0	2	KIF23
KIF11	0	0.868118	0.482	0.054	0	2	KIF11
SPC25	0	0.866337	0.44	0.051	0	2	SPC25
KIF14	0	0.865487	0.43	0.032	0	2	KIF14
CMSS1	0	0.863662	0.652	0.27	0	2	CMSS1
UCHL11	0	0.862144	0.67	0.282	0	2	UCHL1
COA61	0	0.859583	0.805	0.421	0	2	COA6
SGO1	0	0.849755	0.468	0.057	0	2	SGO1
GSTP11	0	0.848257	0.989	0.81	0	2	GSTP1
RAD51AP1	0	0.848046	0.536	0.112	0	2	RAD51AP1
BUB3	0	0.838466	0.668	0.253	0	2	BUB3
TACC3	0	0.836725	0.456	0.057	0	2	TACC3
AURKB	0	0.836384	0.434	0.037	0	2	AURKB
EPCAM1	0	0.833828	0.803	0.421	0	2	EPCAM
CBX11	0	0.833753	0.827	0.444	0	2	CBX1
RANBP1	0	0.829102	0.769	0.366	0	2	RANBP1
LMNA1	0	0.828964	0.876	0.518	0	2	LMNA
AKR1B101	0	0.827526	0.62	0.248	0	2	AKR1B10
SIGMAR11	0	0.825953	0.651	0.303	0	2	SIGMAR1
SKA2	0	0.825795	0.572	0.147	0	2	SKA2
HMGN2	0	0.824418	0.8	0.446	0	2	HMGN2
LSM5	0	0.820765	0.757	0.337	0	2	LSM5
MAD2L1	0	0.809148	0.495	0.07	0	2	MAD2L1
RACGAP1	0	0.806844	0.48	0.059	0	2	RACGAP1
NEFL1	0	0.805857	0.342	0.125	0	2	NEFL
UBE2T	0	0.804535	0.475	0.078	0	2	UBE2T
S100A21	0	0.803513	0.684	0.368	0	2	S100A2
CBX3	0	0.801617	0.961	0.744	0	2	CBX3
HP1BP3	0	0.800527	0.872	0.574	0	2	HP1BP3
NCAPD2	0	0.797805	0.462	0.071	0	2	NCAPD2
BUB1	0	0.797474	0.424	0.033	0	2	BUB1
STOML21	0	0.792799	0.742	0.4	0	2	STOML2
RBMX	0	0.790455	0.874	0.558	0	2	RBMX
KRT81	0	0.789459	0.818	0.427	0	2	KRT8
CCDC34	0	0.787779	0.576	0.18	0	2	CCDC34
LDHB1	0	0.786285	0.897	0.58	0	2	LDHB
NCAPG	0	0.780542	0.445	0.052	0	2	NCAPG
G2E3	0	0.772852	0.493	0.123	0	2	G2E3
NME1	0	0.756789	0.772	0.4	0	2	NME1
PTMS1	0	0.754751	0.769	0.422	0	2	PTMS
SNRPD21	0	0.754047	0.969	0.747	0	2	SNRPD2
CIP2A	0	0.754018	0.409	0.065	0	2	CIP2A
SET1	0	0.753142	0.945	0.708	0	2	SET
SOX21	0	0.752144	0.698	0.343	0	2	SOX2
NCL	0	0.745398	0.965	0.79	0	2	NCL
SSRP1	0	0.742242	0.831	0.498	0	2	SSRP1
PTGR11	0	0.73959	0.703	0.37	0	2	PTGR1
RPL39L	0	0.736112	0.477	0.124	0	2	RPL39L
NEK2	0	0.735682	0.37	0.016	0	2	NEK2
FXR11	0	0.734566	0.881	0.587	0	2	FXR1
ILF2	0	0.734394	0.744	0.355	0	2	ILF2
DDX39A	0	0.732543	0.623	0.224	0	2	DDX39A
KMT5A	0	0.731407	0.51	0.147	0	2	KMT5A
TXN1	0	0.727942	0.97	0.73	0	2	TXN
CDCA3	0	0.727137	0.382	0.023	0	2	CDCA3
SSB	0	0.725629	0.9	0.636	0	2	SSB
SNRPE1	0	0.711567	0.837	0.497	0	2	SNRPE
DEK	0	0.709137	0.905	0.629	0	2	DEK
CHCHD2	0	0.70913	0.946	0.733	0	2	CHCHD2
VSNL11	0	0.707498	0.416	0.158	0	2	VSNL1
PSMB51	0	0.707022	0.799	0.472	0	2	PSMB5
HNRNPA2B1	0	0.705438	0.897	0.591	0	2	HNRNPA2B1
CACYBP	0	0.70418	0.835	0.513	0	2	CACYBP
ANAPC11	0	0.704129	0.877	0.567	0	2	ANAPC11
KRT18	0	0.7036	0.822	0.429	0	2	KRT18
HIST1H1D	0	0.701965	0.352	0.111	0	2	HIST1H1D
C1QBP1	0	0.697393	0.64	0.342	0	2	C1QBP
SNRPB	0	0.696049	0.728	0.372	0	2	SNRPB
KIF18A	0	0.695078	0.363	0.032	0	2	KIF18A
NOP56	0	0.692377	0.746	0.429	0	2	NOP56
RBM8A	0	0.69221	0.905	0.603	0	2	RBM8A
SLC25A51	0	0.687991	0.89	0.601	0	2	SLC25A5
PSMB61	0	0.685197	0.848	0.57	0	2	PSMB6
PSMA41	0	0.679019	0.925	0.661	0	2	PSMA4
PTMA	0	0.673964	1	0.96	0	2	PTMA
WDR43	0	0.673335	0.724	0.37	0	2	WDR43
RPL351	0	0.667222	0.98	0.851	0	2	RPL35
CCT5	0	0.664016	0.686	0.327	0	2	CCT5
MIS18BP1	0	0.663368	0.633	0.253	0	2	MIS18BP1
PA2G4	0	0.662869	0.835	0.552	0	2	PA2G4
ATP5MC31	0	0.662616	0.864	0.625	0	2	ATP5MC3
SNRPF	0	0.659993	0.711	0.351	0	2	SNRPF
CEP70	0	0.657232	0.421	0.107	0	2	CEP70
MZT2B1	0	0.652305	0.862	0.546	0	2	MZT2B
SLC9A3R11	0	0.651707	0.77	0.425	0	2	SLC9A3R1
NCAPH	0	0.650369	0.382	0.042	0	2	NCAPH
ETFB1	0	0.650282	0.674	0.383	0	2	ETFB
CYC11	0	0.647606	0.741	0.401	0	2	CYC1
CDCA2	0	0.644925	0.356	0.034	0	2	CDCA2
MRPL52	0	0.642366	0.748	0.439	0	2	MRPL52
PSMD21	0	0.640845	0.745	0.41	0	2	PSMD2
TROAP	0	0.639612	0.366	0.027	0	2	TROAP
HINT21	0	0.639565	0.58	0.275	0	2	HINT2
CENPN	0	0.637259	0.409	0.067	0	2	CENPN
MDH11	0	0.636227	0.661	0.354	0	2	MDH1
NDUFB61	0	0.633867	0.737	0.422	0	2	NDUFB6
HSP90AB1	0	0.633456	0.995	0.921	0	2	HSP90AB1
RSL1D11	0	0.631552	0.918	0.674	0	2	RSL1D1
CCT2	0	0.631342	0.746	0.418	0	2	CCT2
NPM1	0	0.62733	0.957	0.764	0	2	NPM1
HNRNPA3	0	0.625844	0.821	0.496	0	2	HNRNPA3
EXOSC3	0	0.622652	0.401	0.145	0	2	EXOSC3
CENPU	0	0.621835	0.461	0.119	0	2	CENPU
VRK1	0	0.620669	0.473	0.123	0	2	VRK1
MT-CO3	0	0.619612	0.994	0.964	0	2	MT-CO3
SNRPC	0	0.618757	0.842	0.533	0	2	SNRPC
BANF1	0	0.618068	0.804	0.473	0	2	BANF1
SIVA1	0	0.617456	0.732	0.39	0	2	SIVA1
CDK5RAP21	0	0.61728	0.556	0.254	0	2	CDK5RAP2
LSM4	0	0.616842	0.627	0.274	0	2	LSM4
DYNLL1	0	0.616714	0.939	0.723	0	2	DYNLL1
CCT3	0	0.614495	0.77	0.427	0	2	CCT3
ATP5MC11	0	0.614382	0.762	0.441	0	2	ATP5MC1
HDGF	0	0.613043	0.677	0.344	0	2	HDGF
PRPF41	0	0.612839	0.722	0.386	0	2	PRPF4
DNAJC191	0	0.612381	0.753	0.4	0	2	DNAJC19
DDX21	0	0.612118	0.804	0.512	0	2	DDX21
TIMM10	0	0.608833	0.585	0.238	0	2	TIMM10
BRIX11	0	0.608572	0.611	0.28	0	2	BRIX1
PSMD111	0	0.60783	0.709	0.357	0	2	PSMD11
CDC25B	0	0.606025	0.422	0.108	0	2	CDC25B
SESN31	0	0.602536	0.539	0.235	0	2	SESN3
CYCS	0	0.599784	0.826	0.517	0	2	CYCS
EZH2	0	0.599287	0.483	0.165	0	2	EZH2
XPO1	0	0.598564	0.565	0.244	0	2	XPO1
PRMT5	0	0.594011	0.446	0.167	0	2	PRMT5
PSMD14	0	0.593738	0.7	0.37	0	2	PSMD14
CTNNAL1	0	0.59265	0.472	0.182	0	2	CTNNAL1
KNSTRN	0	0.591026	0.341	0.035	0	2	KNSTRN
H1FX1	0	0.590301	0.744	0.427	0	2	H1FX
GMNN	0	0.590018	0.534	0.196	0	2	GMNN
SLIRP	0	0.589508	0.753	0.446	0	2	SLIRP
TK1	0	0.588751	0.451	0.105	0	2	TK1
CENPA	0	0.58869	0.303	0.013	0	2	CENPA
ESCO2	0	0.587386	0.379	0.065	0	2	ESCO2
TPRKB	0	0.586829	0.627	0.287	0	2	TPRKB
GLRX5	0	0.58664	0.636	0.29	0	2	GLRX5
NDUFAF8	0	0.586215	0.674	0.343	0	2	NDUFAF8
HMGA11	0	0.585193	0.711	0.374	0	2	HMGA1
FGFBP11	0	0.582891	0.366	0.137	0	2	FGFBP1
NUDT1	0	0.58114	0.504	0.158	0	2	NUDT1
PSMA7	0	0.579915	0.992	0.911	0	2	PSMA7
RSRC1	0	0.579859	0.747	0.419	0	2	RSRC1
DCTN3	0	0.579197	0.607	0.284	0	2	DCTN3
NIFK1	0	0.578895	0.775	0.448	0	2	NIFK
DLEU2	0	0.578822	0.38	0.083	0	2	DLEU2
ORC6	0	0.577902	0.404	0.079	0	2	ORC6
ARHGEF39	0	0.575178	0.306	0.026	0	2	ARHGEF39
NDUFB91	0	0.573897	0.878	0.583	0	2	NDUFB9
MT-CYB1	0	0.57364	0.992	0.953	0	2	MT-CYB
SFPQ	0	0.573342	0.834	0.524	0	2	SFPQ
SNRPD3	0	0.573006	0.781	0.462	0	2	SNRPD3
PTGES3	0	0.572978	0.794	0.489	0	2	PTGES3
EIF2S21	0	0.570348	0.94	0.741	0	2	EIF2S2
HNRNPR	0	0.569746	0.798	0.463	0	2	HNRNPR
DENR	0	0.569731	0.782	0.47	0	2	DENR
PRKDC	0	0.568074	0.714	0.38	0	2	PRKDC
ATAD2	0	0.567486	0.496	0.16	0	2	ATAD2
TKT1	0	0.566486	0.839	0.521	0	2	TKT
PSMB71	0	0.565438	0.773	0.433	0	2	PSMB7
LAD11	0	0.563239	0.628	0.29	0	2	LAD1
ME11	0	0.563074	0.602	0.269	0	2	ME1
ICK1	0	0.563037	0.526	0.241	0	2	ICK
MIS18A	0	0.56265	0.429	0.105	0	2	MIS18A
GPX21	0	0.561753	0.801	0.405	0	2	GPX2
ACTL6A1	0	0.561337	0.513	0.203	0	2	ACTL6A
MZT2A	0	0.560655	0.731	0.387	0	2	MZT2A
GCLM1	0	0.559651	0.618	0.287	0	2	GCLM
ATP5F1B1	0	0.558781	0.835	0.55	0	2	ATP5F1B
SYNCRIP	0	0.557479	0.721	0.418	0	2	SYNCRIP
CENPK	0	0.555945	0.397	0.087	0	2	CENPK
CHORDC1	0	0.553964	0.678	0.359	0	2	CHORDC1
HNRNPD	0	0.553794	0.844	0.564	0	2	HNRNPD
PDCD51	0	0.551575	0.825	0.51	0	2	PDCD5
ZC3H15	0	0.550079	0.874	0.612	0	2	ZC3H15
LYAR	0	0.549886	0.511	0.192	0	2	LYAR
PARPBP	0	0.549761	0.348	0.044	0	2	PARPBP
LSM3	0	0.549563	0.676	0.339	0	2	LSM3
POLR2H1	0	0.548645	0.638	0.314	0	2	POLR2H
FOXM1	0	0.548097	0.335	0.04	0	2	FOXM1
RPS27A1	0	0.546014	0.988	0.895	0	2	RPS27A
BRD8	0	0.545675	0.477	0.187	0	2	BRD8
SQLE1	0	0.544674	0.559	0.27	0	2	SQLE
RPA3	0	0.538535	0.597	0.262	0	2	RPA3
PSMB3	0	0.535271	0.859	0.569	0	2	PSMB3
SOD11	0	0.533126	0.88	0.596	0	2	SOD1
FAM83D	0	0.532966	0.327	0.051	0	2	FAM83D
PAK1IP1	0	0.532035	0.607	0.305	0	2	PAK1IP1
FBL1	0	0.531593	0.625	0.3	0	2	FBL
ARHGAP11A	0	0.527509	0.313	0.028	0	2	ARHGAP11A
MRPL471	0	0.525884	0.62	0.289	0	2	MRPL47
MELK	0	0.525478	0.328	0.049	0	2	MELK
MT-CO21	0	0.523457	0.993	0.965	0	2	MT-CO2
HMGB1P5	0	0.52306	0.64	0.32	0	2	HMGB1P5
CNIH4	0	0.520842	0.607	0.298	0	2	CNIH4
RUVBL2	0	0.520358	0.513	0.192	0	2	RUVBL2
DESI2	0	0.520344	0.574	0.266	0	2	DESI2
POLE31	0	0.517418	0.666	0.337	0	2	POLE3
CBR11	0	0.515955	0.812	0.495	0	2	CBR1
TMEM237	0	0.51472	0.393	0.126	0	2	TMEM237
ALDH1A1	0	0.514317	0.464	0.196	0	2	ALDH1A1
PARP1	0	0.514256	0.74	0.411	0	2	PARP1
MAGOHB	0	0.514024	0.501	0.198	0	2	MAGOHB
MORF4L2	0	0.512298	0.739	0.419	0	2	MORF4L2
SRPK11	0	0.511487	0.656	0.336	0	2	SRPK1
FXYD31	0	0.510963	0.844	0.49	0	2	FXYD3
SNRPA1	0	0.509438	0.567	0.249	0	2	SNRPA1
HNRNPM	0	0.507641	0.849	0.573	0	2	HNRNPM
TOMM40	0	0.506312	0.543	0.235	0	2	TOMM40
LSM71	0	0.505255	0.735	0.403	0	2	LSM7
TCP1	0	0.505137	0.602	0.311	0	2	TCP1
MRPL12	0	0.503544	0.547	0.244	0	2	MRPL12
ALG31	0	0.502554	0.648	0.327	0	2	ALG3
CNTRL	0	0.499925	0.515	0.213	0	2	CNTRL
KIF22	0	0.499529	0.405	0.12	0	2	KIF22
RPL35A1	0	0.4982	0.99	0.889	0	2	RPL35A
YDJC	0	0.497663	0.442	0.169	0	2	YDJC
RANGAP1	0	0.49764	0.391	0.11	0	2	RANGAP1
MRPL14	0	0.4974	0.698	0.383	0	2	MRPL14
CBX5	0	0.495165	0.504	0.218	0	2	CBX5
SRSF3	0	0.494708	0.813	0.502	0	2	SRSF3
BAG2	0	0.493619	0.426	0.14	0	2	BAG2
HNRNPA1	0	0.490945	0.792	0.487	0	2	HNRNPA1
ACAT2	0	0.486446	0.413	0.162	0	2	ACAT2
EEF1AKMT41	0	0.485799	0.444	0.167	0	2	EEF1AKMT4
DNAJC9	0	0.483162	0.532	0.225	0	2	DNAJC9
RUVBL1	0	0.483004	0.498	0.199	0	2	RUVBL1
CABYR	0	0.481972	0.268	0.075	0	2	CABYR
RRM2	0	0.480159	0.316	0.068	0	2	RRM2
PIMREG	0	0.479974	0.261	0.017	0	2	PIMREG
DCXR	0	0.478192	0.609	0.303	0	2	DCXR
CENPM	0	0.476912	0.334	0.08	0	2	CENPM
GTF2A2	0	0.476555	0.625	0.31	0	2	GTF2A2
SAPCD2	0	0.476137	0.279	0.037	0	2	SAPCD2
TFAM	0	0.47494	0.629	0.321	0	2	TFAM
BOLA31	0	0.473658	0.627	0.317	0	2	BOLA3
TMEM106C	0	0.472917	0.431	0.175	0	2	TMEM106C
EBNA1BP2	0	0.472445	0.559	0.263	0	2	EBNA1BP2
STIP1	0	0.47218	0.588	0.275	0	2	STIP1
PRSS21	0	0.47192	0.373	0.134	0	2	PRSS21
PHB21	0	0.470975	0.619	0.315	0	2	PHB2
MLF21	0	0.470704	0.701	0.378	0	2	MLF2
EMC9	0	0.469318	0.34	0.084	0	2	EMC9
PFN21	0	0.46839	0.536	0.242	0	2	PFN2
SINHCAF1	0	0.467601	0.675	0.347	0	2	SINHCAF
ENAH1	0	0.467316	0.629	0.319	0	2	ENAH
RPS21	0	0.467137	0.995	0.92	0	2	RPS2
OLA11	0	0.467112	0.642	0.331	0	2	OLA1
CDC27	0	0.466817	0.522	0.217	0	2	CDC27
GGH	0	0.462326	0.38	0.103	0	2	GGH
GCLC1	0	0.462052	0.48	0.204	0	2	GCLC
PAICS	0	0.461696	0.514	0.227	0	2	PAICS
WBP11	0	0.459705	0.715	0.394	0	2	WBP11
INCENP	0	0.456778	0.28	0.035	0	2	INCENP
FDFT1	0	0.456718	0.452	0.194	0	2	FDFT1
SASS6	0	0.456293	0.373	0.096	0	2	SASS6
AHCY1	0	0.454412	0.556	0.269	0	2	AHCY
C12orf751	0	0.454088	0.57	0.264	0	2	C12orf75
TCOF1	0	0.454015	0.435	0.146	0	2	TCOF1
DSC31	0	0.452803	0.392	0.138	0	2	DSC3
VBP11	0	0.451922	0.582	0.289	0	2	VBP1
PNO11	0	0.451717	0.475	0.204	0	2	PNO1
KIFC1	0	0.451263	0.272	0.026	0	2	KIFC1
RHEB	0	0.450757	0.649	0.345	0	2	RHEB
CRNDE	0	0.450154	0.369	0.129	0	2	CRNDE
CENPX	0	0.449203	0.599	0.3	0	2	CENPX
SNRNP25	0	0.449166	0.487	0.204	0	2	SNRNP25
PRMT1	0	0.446419	0.588	0.282	0	2	PRMT1
FBXO5	0	0.445021	0.279	0.063	0	2	FBXO5
NTRK21	0	0.443991	0.614	0.287	0	2	NTRK2
PNPT1	0	0.44327	0.417	0.174	0	2	PNPT1
CEP295	0	0.442833	0.471	0.195	0	2	CEP295
RRM1	0	0.440769	0.453	0.168	0	2	RRM1
G6PD1	0	0.435266	0.538	0.246	0	2	G6PD
NPM31	0	0.427708	0.503	0.213	0	2	NPM3
FOPNL	0	0.427365	0.388	0.126	0	2	FOPNL
DIAPH3	0	0.426764	0.291	0.05	0	2	DIAPH3
MRPL55	0	0.425382	0.629	0.324	0	2	MRPL55
UQCC2	0	0.424068	0.587	0.291	0	2	UQCC2
EEF1E1	0	0.423433	0.5	0.23	0	2	EEF1E1
NAXE1	0	0.423154	0.674	0.35	0	2	NAXE
PHF19	0	0.421766	0.274	0.051	0	2	PHF19
SMC1A	0	0.420889	0.493	0.212	0	2	SMC1A
TTF2	0	0.420818	0.32	0.085	0	2	TTF2
ZNF326	0	0.420574	0.566	0.267	0	2	ZNF326
TGS1	0	0.419797	0.561	0.268	0	2	TGS1
UQCC3	0	0.419638	0.491	0.215	0	2	UQCC3
KRT171	0	0.417766	0.802	0.461	0	2	KRT17
MRPL3	0	0.417454	0.5	0.226	0	2	MRPL3
LSM2	0	0.415113	0.579	0.283	0	2	LSM2
MZT1	0	0.412236	0.326	0.078	0	2	MZT1
MAGEA111	0	0.408739	0.348	0.129	0	2	MAGEA11
NAE11	0	0.407811	0.498	0.22	0	2	NAE1
EMG1	0	0.407542	0.45	0.186	0	2	EMG1
CDCA5	0	0.407361	0.275	0.043	0	2	CDCA5
POP7	0	0.406052	0.466	0.205	0	2	POP7
UCHL5	0	0.404031	0.523	0.244	0	2	UCHL5
ATAD5	0	0.402094	0.378	0.111	0	2	ATAD5
TOPBP1	0	0.400114	0.463	0.197	0	2	TOPBP1
CSE1L	0	0.398773	0.369	0.118	0	2	CSE1L
PELP1	0	0.396266	0.411	0.171	0	2	PELP1
H2AFX	0	0.391655	0.303	0.065	0	2	H2AFX
RNF26	0	0.391482	0.285	0.051	0	2	RNF26
CBR31	0	0.391147	0.399	0.153	0	2	CBR3
GOT1	0	0.390449	0.343	0.102	0	2	GOT1
POLD2	0	0.390398	0.43	0.178	0	2	POLD2
TNFAIP8L1	0	0.389759	0.256	0.036	0	2	TNFAIP8L1
RFC4	0	0.382336	0.34	0.107	0	2	RFC4
PCLAF	0	0.381195	0.307	0.086	0	2	PCLAF
TUBG1	0	0.376794	0.358	0.121	0	2	TUBG1
FANCI	0	0.370808	0.266	0.052	0	2	FANCI
C20orf27	0	0.370576	0.385	0.15	0	2	C20orf27
PPIH	0	0.3696	0.363	0.128	0	2	PPIH
PGP	0	0.368263	0.415	0.156	0	2	PGP
KRT6A1	0	0.368052	0.757	0.391	0	2	KRT6A
ADH7	0	0.363618	0.292	0.095	0	2	ADH7
NUP37	0	0.362994	0.328	0.102	0	2	NUP37
TSEN15	0	0.359918	0.378	0.14	0	2	TSEN15
TPRG1	0	0.357677	0.272	0.089	0	2	TPRG1
EXOSC8	0	0.355806	0.431	0.177	0	2	EXOSC8
CD3EAP	0	0.355189	0.331	0.12	0	2	CD3EAP
CENPQ	0	0.354919	0.352	0.121	0	2	CENPQ
MRPL48	0	0.352329	0.391	0.15	0	2	MRPL48
RHNO1	0	0.35025	0.296	0.083	0	2	RHNO1
MGME1	0	0.344278	0.343	0.118	0	2	MGME1
HRAS	0	0.342268	0.386	0.152	0	2	HRAS
CDCA4	0	0.339103	0.264	0.067	0	2	CDCA4
SMTN	0	0.337423	0.282	0.077	0	2	SMTN
TP631	0	0.33711	0.325	0.114	0	2	TP63
RFC3	0	0.331121	0.318	0.098	0	2	RFC3
CENPJ	0	0.328555	0.285	0.081	0	2	CENPJ
NUDT15	0	0.325133	0.321	0.111	0	2	NUDT15
BCL2L12	0	0.303916	0.267	0.07	0	2	BCL2L12
BRCA2	0	0.301602	0.266	0.084	0	2	BRCA2
NSD2	0	0.300423	0.271	0.082	0	2	NSD2
CENPH	0	0.298028	0.272	0.071	0	2	CENPH
TYMS	0	0.294526	0.255	0.075	0	2	TYMS
WEE1	0	0.29418	0.258	0.078	0	2	WEE1
ZWILCH	0	0.292985	0.272	0.075	0	2	ZWILCH
BRCA1	0	0.286536	0.269	0.078	0	2	BRCA1
TIMELESS	0	0.264655	0.268	0.083	0	2	TIMELESS
NDE1	0	0.254511	0.267	0.078	0	2	NDE1
FOXE1	3.70963e-307	0.306285	0.28	0.093	1.09534e-302	2	FOXE1
DNAJC2	4.39407e-307	0.451441	0.642	0.34	1.29744e-302	2	DNAJC2
SEPT101	4.90874e-307	0.475925	0.672	0.359	1.4494e-302	2	SEPT10
RNPS1	9.58268e-307	0.413152	0.654	0.347	2.82948e-302	2	RNPS1
R3HDM1	2.80599e-306	0.329853	0.418	0.174	8.28525e-302	2	R3HDM1
SRSF2	3.45369e-306	0.463048	0.749	0.44	1.01977e-301	2	SRSF2
TPI11	5.21039e-306	0.543188	0.976	0.813	1.53847e-301	2	TPI1
DSG31	8.20048e-306	0.340278	0.464	0.201	2.42136e-301	2	DSG3
TALDO11	8.98079e-306	0.545732	0.833	0.555	2.65176e-301	2	TALDO1
FAM136A1	6.32778e-305	0.413909	0.583	0.291	1.8684e-300	2	FAM136A
RPLP01	1.23229e-304	0.469531	0.974	0.832	3.63859e-300	2	RPLP0
GSPT1	2.6323e-304	0.502317	0.747	0.445	7.77241e-300	2	GSPT1
RPF2	4.80446e-304	0.477967	0.654	0.356	1.41861e-299	2	RPF2
C12orf65	1.16428e-303	0.420122	0.567	0.28	3.43778e-299	2	C12orf65
KLF51	1.18631e-303	0.457615	0.7	0.382	3.50282e-299	2	KLF5
AIMP2	1.43893e-302	0.353823	0.397	0.165	4.24872e-298	2	AIMP2
ATP2B1	2.75398e-302	0.52982	0.643	0.354	8.13167e-298	2	ATP2B1
GPATCH4	1.48059e-301	0.408683	0.514	0.243	4.37175e-297	2	GPATCH4
YWHAQ1	5.10583e-301	0.477733	0.691	0.383	1.5076e-296	2	YWHAQ
MRPS23	9.34313e-301	0.375366	0.497	0.231	2.75875e-296	2	MRPS23
PSMC3	2.93776e-300	0.449679	0.661	0.36	8.67434e-296	2	PSMC3
YEATS4	6.48848e-300	0.38008	0.457	0.202	1.91585e-295	2	YEATS4
SAC3D1	9.65037e-300	0.295473	0.283	0.097	2.84946e-295	2	SAC3D1
HMG20B	1.03556e-299	0.33843	0.363	0.143	3.0577e-295	2	HMG20B
COX7B1	2.82029e-299	0.532865	0.903	0.654	8.32746e-295	2	COX7B
GSR1	4.53499e-298	0.337505	0.379	0.153	1.33905e-293	2	GSR
MRTO4	6.49451e-297	0.362456	0.438	0.192	1.91764e-292	2	MRTO4
SUPT16H	7.83033e-297	0.478585	0.687	0.386	2.31206e-292	2	SUPT16H
HSPE1	8.14414e-297	0.569937	0.807	0.516	2.40472e-292	2	HSPE1
U2SURP	1.62476e-295	0.567933	0.836	0.569	4.79744e-291	2	U2SURP
DCUN1D5	1.67407e-294	0.340878	0.41	0.174	4.94302e-290	2	DCUN1D5
PRDX11	3.70783e-294	0.560172	0.897	0.704	1.09481e-289	2	PRDX1
MRPL58	2.51432e-293	0.370443	0.462	0.208	7.42402e-289	2	MRPL58
PRDX21	1.93267e-292	0.527819	0.796	0.501	5.7066e-288	2	PRDX2
EBP	3.27799e-292	0.384517	0.44	0.195	9.67892e-288	2	EBP
EXPH5	1.10668e-291	0.286518	0.279	0.095	3.2677e-287	2	EXPH5
PAFAH1B3	1.73092e-291	0.336389	0.424	0.183	5.11088e-287	2	PAFAH1B3
CCT7	1.8355e-291	0.400061	0.559	0.279	5.41968e-287	2	CCT7
GPN3	2.05646e-291	0.351705	0.479	0.219	6.07211e-287	2	GPN3
HIST2H2AC	2.67009e-291	0.337541	0.271	0.093	7.88397e-287	2	HIST2H2AC
NUDCD2	9.63498e-291	0.330018	0.387	0.159	2.84492e-286	2	NUDCD2
MIR205HG1	1.70287e-290	0.440246	0.567	0.276	5.02805e-286	2	MIR205HG
PSMB41	6.71258e-290	0.497617	0.83	0.547	1.98202e-285	2	PSMB4
MRPL15	2.85241e-289	0.363786	0.47	0.215	8.42231e-285	2	MRPL15
ODC11	3.32715e-289	0.489772	0.415	0.18	9.82408e-285	2	ODC1
TRIM16L1	1.49653e-288	0.334165	0.305	0.111	4.41881e-284	2	TRIM16L
RBBP7	3.238e-288	0.361718	0.476	0.218	9.56085e-284	2	RBBP7
FSCN11	5.39685e-288	0.355288	0.491	0.225	1.59353e-283	2	FSCN1
PPM1G	2.51783e-287	0.430458	0.742	0.433	7.43439e-283	2	PPM1G
RPL61	4.84244e-287	0.45355	0.983	0.879	1.42983e-282	2	RPL6
PSMB1	1.52553e-286	0.525489	0.806	0.521	4.50442e-282	2	PSMB1
BLMH	5.38363e-286	0.303584	0.32	0.12	1.58962e-281	2	BLMH
PGD1	1.40414e-285	0.466406	0.761	0.453	4.146e-281	2	PGD
KRI11	7.00259e-285	0.305729	0.398	0.166	2.06765e-280	2	KRI1
MRPS121	7.43804e-285	0.391387	0.575	0.291	2.19623e-280	2	MRPS12
RBM28	1.91532e-284	0.352909	0.465	0.212	5.65537e-280	2	RBM28
METTL51	2.63848e-284	0.442801	0.593	0.314	7.79063e-280	2	METTL5
COX201	3.8746e-284	0.495551	0.676	0.393	1.14405e-279	2	COX20
PITX11	1.6251e-283	0.315239	0.522	0.244	4.79842e-279	2	PITX1
AFG3L21	9.71599e-283	0.509514	0.731	0.439	2.86884e-278	2	AFG3L2
VCP	1.21541e-282	0.609561	0.677	0.403	3.58875e-278	2	VCP
COX5A1	1.45031e-282	0.50063	0.873	0.62	4.28233e-278	2	COX5A
ATP1B31	2.27435e-282	0.466062	0.766	0.46	6.71548e-278	2	ATP1B3
NUP88	4.30537e-282	0.35174	0.316	0.12	1.27125e-277	2	NUP88
RPL7L1	4.51043e-282	0.498509	0.693	0.4	1.33179e-277	2	RPL7L1
MT-ND2	1.71636e-281	0.447697	0.988	0.954	5.06788e-277	2	MT-ND2
ILF3	3.15917e-280	0.416538	0.729	0.426	9.32807e-276	2	ILF3
STRAP1	5.64063e-280	0.363524	0.571	0.286	1.66551e-275	2	STRAP
SLC38A1	6.13404e-280	0.340262	0.436	0.193	1.8112e-275	2	SLC38A1
SURF2	1.74755e-279	0.281858	0.345	0.136	5.15998e-275	2	SURF2
PERP1	2.62807e-279	0.291804	0.904	0.555	7.75989e-275	2	PERP
MTCH2	9.0284e-279	0.428511	0.598	0.318	2.66582e-274	2	MTCH2
GADD45GIP1	6.99288e-278	0.492043	0.837	0.561	2.06479e-273	2	GADD45GIP1
CCNQ	8.57459e-278	0.346038	0.381	0.161	2.53182e-273	2	CCNQ
REEP4	1.36138e-277	0.25621	0.299	0.109	4.01975e-273	2	REEP4
TOMM201	3.38876e-277	0.485347	0.839	0.564	1.0006e-272	2	TOMM20
ERH	6.20436e-277	0.420605	0.668	0.373	1.83196e-272	2	ERH
FERMT11	7.95685e-277	0.329775	0.516	0.243	2.34942e-272	2	FERMT1
STRBP1	1.22724e-276	0.411962	0.608	0.315	3.62367e-272	2	STRBP
ITGB3BP	1.7118e-276	0.309292	0.351	0.14	5.05443e-272	2	ITGB3BP
G3BP1	2.39945e-276	0.394201	0.609	0.321	7.08486e-272	2	G3BP1
IMMP1L	5.20572e-276	0.27628	0.275	0.096	1.53709e-271	2	IMMP1L
C19orf48	2.10747e-275	0.299363	0.359	0.145	6.22273e-271	2	C19orf48
GPC11	2.40211e-275	0.45972	0.427	0.19	7.09272e-271	2	GPC1
BCL11A1	3.11965e-275	0.504403	0.381	0.163	9.2114e-271	2	BCL11A
C1orf1311	3.42254e-275	0.375331	0.531	0.261	1.01057e-270	2	C1orf131
MRPL21	3.64289e-275	0.410505	0.642	0.349	1.07564e-270	2	MRPL21
PLGRKT	5.24608e-275	0.514022	0.438	0.2	1.54901e-270	2	PLGRKT
TRMT1121	1.20455e-274	0.491324	0.812	0.549	3.55668e-270	2	TRMT112
PTPRZ11	6.32735e-274	0.410166	0.425	0.186	1.86828e-269	2	PTPRZ1
NOC3L	4.55001e-273	0.353327	0.496	0.236	1.34348e-268	2	NOC3L
SNRPA	2.74565e-272	0.291109	0.374	0.155	8.10708e-268	2	SNRPA
ANAPC7	3.32757e-272	0.293759	0.426	0.188	9.82532e-268	2	ANAPC7
DDX10	1.57191e-270	0.290446	0.361	0.147	4.64138e-266	2	DDX10
HIRIP3	2.42412e-270	0.258044	0.25	0.084	7.15769e-266	2	HIRIP3
PTHLH1	2.90313e-270	0.427691	0.54	0.264	8.57208e-266	2	PTHLH
RPL71	1.10149e-269	0.475665	0.967	0.816	3.25236e-265	2	RPL7
COIL	3.23583e-269	0.368276	0.545	0.275	9.55443e-265	2	COIL
MCM4	9.90145e-269	0.30393	0.377	0.155	2.9236e-264	2	MCM4
ITGB4	1.93711e-268	0.352233	0.341	0.136	5.7197e-264	2	ITGB4
TXNRD11	1.96388e-268	0.466474	0.693	0.393	5.79875e-264	2	TXNRD1
MRPS35	2.06172e-268	0.450693	0.66	0.371	6.08765e-264	2	MRPS35
PHB	4.35331e-268	0.393574	0.558	0.288	1.2854e-263	2	PHB
DSG2	5.13583e-268	0.377118	0.487	0.234	1.51646e-263	2	DSG2
PCCB	7.51141e-268	0.399176	0.468	0.223	2.21789e-263	2	PCCB
PTRH2	8.61896e-268	0.312231	0.402	0.175	2.54492e-263	2	PTRH2
GPC31	1.31087e-267	0.47675	0.409	0.18	3.8706e-263	2	GPC3
PSAT1	4.75457e-267	0.339017	0.276	0.1	1.40388e-262	2	PSAT1
VDAC31	8.22954e-267	0.376888	0.535	0.268	2.42993e-262	2	VDAC3
PPP2R5C	9.34322e-267	0.346687	0.539	0.271	2.75877e-262	2	PPP2R5C
ACTG1	3.41678e-266	0.457263	0.97	0.825	1.00887e-261	2	ACTG1
PSMD12	4.90621e-266	0.394013	0.617	0.332	1.44866e-261	2	PSMD12
RBM42	4.96772e-266	0.455124	0.676	0.396	1.46682e-261	2	RBM42
TAGLN2	8.84453e-266	0.454795	0.93	0.692	2.61153e-261	2	TAGLN2
CEP57	1.06674e-265	0.354268	0.545	0.273	3.14978e-261	2	CEP57
USP1	4.73977e-265	0.355901	0.601	0.313	1.39951e-260	2	USP1
HNRNPH3	7.68261e-265	0.310663	0.47	0.221	2.26844e-260	2	HNRNPH3
NDUFAB1	1.91469e-264	0.450148	0.703	0.417	5.65351e-260	2	NDUFAB1
TIMM131	1.18022e-263	0.410242	0.706	0.41	3.48483e-259	2	TIMM13
MT-ATP6	1.48507e-263	0.464302	0.993	0.97	4.38498e-259	2	MT-ATP6
UBE2L3	2.0166e-263	0.492269	0.716	0.441	5.95441e-259	2	UBE2L3
LSG11	2.40408e-263	0.363648	0.513	0.255	7.09852e-259	2	LSG1
PPIL1	4.97088e-263	0.268717	0.307	0.117	1.46775e-258	2	PPIL1
SLC3A21	7.21637e-263	0.469813	0.686	0.403	2.13078e-258	2	SLC3A2
C8orf33	7.44832e-263	0.394482	0.593	0.315	2.19927e-258	2	C8orf33
FDPS	1.98321e-262	0.425493	0.525	0.267	5.85584e-258	2	FDPS
HTATSF1	9.02015e-262	0.405264	0.681	0.384	2.66338e-257	2	HTATSF1
PSMD4	1.2866e-261	0.375962	0.643	0.352	3.79893e-257	2	PSMD4
UBE2V2	9.02635e-261	0.389581	0.601	0.321	2.66521e-256	2	UBE2V2
NOLC1	1.16589e-260	0.414196	0.604	0.328	3.44253e-256	2	NOLC1
CCDC581	1.39628e-260	0.351307	0.467	0.221	4.12281e-256	2	CCDC58
PSIP1	4.58421e-260	0.533974	0.529	0.267	1.35358e-255	2	PSIP1
C16orf741	1.06056e-259	0.265175	0.299	0.112	3.13151e-255	2	C16orf74
NAA201	1.09328e-259	0.399093	0.513	0.257	3.22813e-255	2	NAA20
[truncated: 20,627 more rows]
