# Supplementary material for: Integrative analysis of single-cell and bulk RNA-sequencing data revealed T cell marker genes based molecular sub-types and a prognostic signature in lung adenocarcinoma
Source: Sci Rep. 2024 Jan 10;14:964. doi: 10.1038/s41598-023-50787-w (PMC10781781; doi:10.1038/s41598-023-50787-w)
Supplement: Supplementary file 5 — Supplementary Table 2. [file 41598_2023_50787_MOESM5_ESM.xls]

## Sheet: Sheet1
Supplementary Table 2. The sequences of primers used in real-time PCR.
Gene	Sequence(5'-3')
BTG2	FOR：	GCCAGCCAGATCGGACTCAG
	REV:	CAATGCGGTAGGACACCTCATAG
PTTG1	FOR：	TCTGGACCTTCAATCAAAGCCTTAG
	REV:	CAGTTCCCAAAGCCTTTCTAGTAGC
DDIT4	FOR：	CCTCTTCGCCCTCGTCCTTG
	REV:	GCCACTGTTGCTGCTGTCC
SLA	FOR：	CACCACGCCCTGCCTGAC
	REV:	CTCTCCTCCAGTCCACAGTCTTC
TUBA4A	FOR：	CTCTCCTCCAGTCCACAGTCTTC
	REV:	TTGATACCAACCTTGAAGCCTGTG
GAPDH	FOR：	CATCACCATCTTCCAGGAGCG
	REV:	TGACCTTGCCCACAGCCTT
FOR:forward primer;
REV:reverse primer;
